# Supplementary material for: Defective airway intraflagellar transport underlies a combined motile and primary ciliopathy syndrome caused by IFT74 mutations
Source: Hum Mol Genet. 2023 Aug 9;32(21):3090–104. doi: 10.1093/hmg/ddad132 (PMC10586200; doi:10.1093/hmg/ddad132)
Supplement: Supplementary_Table_S2_ddad132 [file supplementary_table_s2_ddad132.xlsx]

## Sheet: 20230328_IFT74_all_volcano
T: Protein IDs	T: Majority protein IDs	T: Protein names	T: Gene names	WT/Raf-1 Log p-value	WT/RAF1 log2 ratio	M41/RAF1 -log p-value	M41/RAF1 log2 ratio	M80/RAF1 -log p-value	M80/RAF1 log2 ratio	M121/RAF1 -log p-value	M121/RAF1 log2 ratio	M121/WT -log p-value	M121/WT log2 ratio	N: Peptides	N: Razor + unique peptides	N: Unique peptides	N: Sequence coverage [%]	N: Unique + razor sequence coverage [%]	N: Unique sequence coverage [%]	N: Mol. weight [kDa]	N: Q-value	N: Score	N: Intensity	N: MS/MS count	N: LFQ intensity RAF1_0	N: LFQ intensity RAF1_1	N: LFQ intensity RAF1_2	N: LFQ intensity RAF1_3	N: LFQ intensity RAF1_4	N: LFQ intensity RAF1_5	N: LFQ intensity RAF1_6	N: LFQ intensity WT_1	N: LFQ intensity WT_2	N: LFQ intensity WT_3	N: LFQ intensity WT_4	N: LFQ intensity WT_5	N: LFQ intensity WT_6	N: LFQ intensity RAF1_0_	N: LFQ intensity RAF1_1_	N: LFQ intensity RAF1_2_	N: LFQ intensity RAF1_3_	N: LFQ intensity RAF1_4_	N: LFQ intensity RAF1_5_	N: LFQ intensity RAF1_6_	N: LFQ intensity Mut1_1	N: LFQ intensity Mut1_2	N: LFQ intensity Mut1_3	N: LFQ intensity Mut1_4	N: LFQ intensity Mut1_5
A0AVF1	A0AVF1	Intraflagellar transport protein 56	TTC26	9.39255	4.22343	3.542	2.38391	3.70477	3.42264	3.71042	2.84444	2.68947	-1.72096	7	7	7	16.8	16.8	16.8	64.177	0	40.906	212290000	70	18.1129	17.9012	18.2344	18.9228	17.9993	18.1917	17.4668	22.022	22.3324	22.3824	22.7899	22.3958	22.1289	18.8213	17.3218	19.4407	17.6378	18.5689	17.1828	18.2938	20.3755	20.7512	22.0874	19.9092	20.2766
A5YKK6	A5YKK6	CCR4-NOT transcription complex subunit 1	CNOT1	0.209778	-0.11772	0.3841	-0.255715	1.13888	-0.604915	1.06049	-0.670478	0.811958	-0.480908	22	22	22	12.2	12.2	12.2	266.94	0	72.057	223970000	72	20.6403	20.5753	21.4404	20.7421	20.0852	21.3816	20.8812	20.6475	20.1263	20.8296	21.1007	20.7398	20.7752	20.6403	20.5753	21.4404	20.7421	20.0852	21.3816	20.8812	20.8446	19.9309	19.7165	20.6471	21.002
A6NDG6	A6NDG6	Phosphoglycolate phosphatase	PGP	0.0690619	0.0642212	0.97523	0.656056	0.739899	0.49235	0.248812	0.245798	NaN	NaN	4	4	4	18.1	18.1	18.1	34.006	0	8.697	50600000	14	18.3531	19.484	18.8642	18.7466	19.6591	18.0112	19.4158	18.8085	19.1779	19.3548	17.9671	18.9568	19.7208	17.6892	19.484	18.4088	18.484	19.6591	18.0112	19.4158	18.4538	19.8948	19.399	19.7332	19.3633
P62308;A8MWD9	P62308;A8MWD9	Small nuclear ribonucleoprotein G;Putative small nuclear ribonucleoprotein G-like protein 15	SNRPG;SNRPGP15	0.723448	-0.300235	2.64557	-1.00592	0.327668	-0.248754	0.922741	-0.370897	0.159889	-0.0706625	3	3	3	26.3	26.3	26.3	8.496	0	29.379	389250000	65	22.7202	22.0433	22.6076	21.7038	21.8021	22.6596	21.8161	21.549	22.2908	21.7818	22.1888	21.8234	21.7242	22.7202	22.0433	22.6076	21.7038	21.8021	22.6596	21.8161	21.682	20.3892	21.5985	21.1528	21.2567
Q13765;E9PAV3	Q13765;E9PAV3	Nascent polypeptide-associated complex subunit alpha;Nascent polypeptide-associated complex subunit alpha, muscle-specific form	NACA	0.344832	-0.231781	0.749033	0.407523	0.167956	0.137648	0.583427	0.346466	1.50346	0.578247	6	6	4	33.5	33.5	26.5	23.384	0	74.318	625520000	123	22.6272	22.2194	21.7384	21.0063	22.8132	22.0089	22.4973	21.8466	21.606	22.3187	21.2511	22.1263	22.2411	22.6272	22.2194	21.7384	21.0063	22.8132	22.0089	22.4973	22.4138	22.1317	22.4343	22.6154	22.4874
O00148	O00148	ATP-dependent RNA helicase DDX39A	DDX39A	0.508653	0.390603	1.64963	0.899695	0.744797	0.651685	1.03423	0.650793	NaN	NaN	12	4	4	34	12.6	12.6	49.129	0	13.861	20308000	12	17.9778	18.6844	19.3562	19.0818	18.314	17.7041	18.4842	18.8901	20.02	19.0835	17.6993	18.9397	18.7989	18.9686	18.6844	18.1577	17.1826	18.314	17.7041	18.4842	18.3147	19.7702	19.873	18.6872	19.1508
O00151	O00151	PDZ and LIM domain protein 1	PDLIM1	0.526614	-0.448011	0.820582	0.602749	0.0699487	-0.116908	0.149838	0.198771	NaN	NaN	7	7	7	33.4	33.4	33.4	36.071	0	14.582	93827000	28	19.6804	20.0124	20.5666	17.7271	20.3237	19.3966	19.5097	19.4942	19.784	18.9685	18.8025	18.998	18.8788	18.8277	20.0124	20.5666	17.8814	20.3237	19.3966	19.5097	20.0445	19.6649	20.1998	20.2155	20.2341
O00154	O00154	Cytosolic acyl coenzyme A thioester hydrolase	ACOT7	0.696173	-0.677359	0.568684	-0.664321	0.484727	-0.61154	0.465365	-0.439529	NaN	NaN	4	4	4	13.2	13.2	13.2	41.796	0	11.432	40477000	15	18.4395	20.2091	20.934	18.843	19.5181	18.8229	19.5998	19.8252	19.4611	17.9815	18.7237	17.4705	19.3594	18.1718	20.2091	20.934	17.2973	19.5181	18.8229	19.5998	18.1085	19.4791	19.2499	18.2853	17.6025
O00203	O00203	AP-3 complex subunit beta-1	AP3B1	0.0850346	0.0956713	1.9508	1.53509	0.0245703	-0.0300509	0.757443	0.590001	NaN	NaN	9	9	9	10.1	10.1	10.1	121.32	0	15.756	87123000	22	18.2433	19.5998	19.1798	17.2026	18.8558	18.9319	19.6604	18.8298	18.8078	18.1832	18.4193	19.6103	19.5866	17.8113	19.5998	18.4111	16.184	18.8558	18.9319	19.6604	19.7203	19.7979	19.9045	20.168	20.371
O00231	O00231	26S proteasome non-ATPase regulatory subunit 11	PSMD11	0.11128	0.0564985	0.133978	-0.0654351	0.555139	-0.204269	0.295274	-0.132865	0.699753	-0.189363	18	18	18	46.2	46.2	46.2	47.463	0	67.615	1148100000	199	23.6243	23.4226	24.4886	23.5718	23.1668	23.4382	23.6554	23.7496	24.0203	23.7143	23.4641	23.3671	23.7674	23.6243	23.4226	24.4886	23.5718	23.1668	23.4382	23.6554	23.4911	23.908	23.7254	23.3915	23.4009
O00232	O00232	26S proteasome non-ATPase regulatory subunit 12	PSMD12	1.15473	-1.36244	0.549748	-0.666291	0.211216	-0.318128	0.142897	-0.250496	0.915968	1.1668	20	20	20	48.5	48.5	48.5	52.904	0	77.005	678640000	96	21.5078	22.8065	21.0374	22.9179	22.7343	22.8864	22.7796	21.9919	18.256	19.9024	22.1548	22.1539	21.655	21.5078	22.8065	21.0374	22.9179	22.7343	22.8864	22.7796	22.5297	20.4978	19.6172	22.8213	22.48
O00233	O00233	26S proteasome non-ATPase regulatory subunit 9	PSMD9	0.809382	0.536425	0.49635	0.298108	1.49192	0.347957	0.284737	0.237451	NaN	NaN	5	5	5	26.5	26.5	26.5	24.682	0	4.9122	45463000	17	18.4263	17.6578	18.1802	18.6496	19.082	18.6169	18.9677	18.0052	19.8231	18.49	18.7765	19.2062	19.9865	18.2851	18.4013	19.9805	18.6496	19.082	18.6169	18.9677	18.8539	19.8831	18.635	19.2003	19.32
O00264	O00264	Membrane-associated progesterone receptor component 1	PGRMC1	0.273369	-0.383765	0.00980635	0.0131101	0.0813804	0.159171	0.64196	0.760131	0.620152	0.885686	8	8	7	43.1	43.1	38.5	21.671	0	53.401	358770000	80	21.9497	21.1078	18.7116	20.3672	21.4789	20.8265	21.6449	20.288	18.9416	20.2644	20.0578	21.6284	21.7341	21.9497	21.1078	19.7494	20.3672	21.4789	20.8265	21.6449	21.0053	19.8711	20.0669	21.6975	21.9759
O00268	O00268	Transcription initiation factor TFIID subunit 4	TAF4	0.177358	0.174175	1.04605	0.623201	0.385718	0.392417	0.062131	0.0711393	NaN	NaN	5	5	5	8.7	8.7	8.7	110.11	0	47.541	58641000	18	18.3275	19.853	19.539	19.5316	18.1012	19.1153	18.5048	19.7712	19.2784	18.5697	20.2519	18.627	18.5232	18.3415	19.853	19.7446	19.5316	18.1012	19.1153	18.5048	20.2278	19.7552	19.725	19.5148	19.7725
O00273	O00273	DNA fragmentation factor subunit alpha	DFFA	0.509405	-0.526369	1.67619	1.50223	1.30989	0.816579	1.01067	0.782325	NaN	NaN	8	8	8	31.1	31.1	31.1	36.521	0	12.604	130320000	46	18.6882	17.6002	19.6704	19.3302	20.3814	19.6949	20.0838	19.1807	19.906	18.1724	18.8116	17.6218	19.2485	17.845	16.938	18.5326	19.3302	20.3814	19.6949	20.0838	19.9158	19.6064	20.8892	20.8294	20.9448
O00299	O00299	Chloride intracellular channel protein 1	CLIC1	1.3913	-1.01802	0.632509	-0.449845	0.491209	-0.519713	0.305588	-0.274523	0.865108	1.00723	9	9	9	57.3	57.3	57.3	26.922	0	47.613	294320000	68	21.0424	21.6614	22.3975	20.5698	22.0261	20.9477	21.7328	20.9261	19.6776	21.5974	19.1908	21.1768	20.2184	21.0424	21.6614	22.3975	20.5698	22.0261	20.9477	21.7328	20.8332	20.6217	20.2096	21.4798	21.0772
O00303	O00303	Eukaryotic translation initiation factor 3 subunit F	EIF3F	0.895119	0.421495	0.0698057	-0.0668211	0.162183	-0.138041	0.771826	-0.509231	1.83376	-0.930727	13	13	13	45.7	45.7	45.7	37.563	0	85.905	1197500000	182	23.8804	22.5345	23.049	23.5192	22.5164	23.4111	23.7037	23.5235	23.7056	23.1038	24.0422	23.8954	23.6421	23.8804	22.5345	23.049	23.5192	22.5164	23.4111	23.7037	24.3399	22.5104	22.339	23.297	23.1804
O00330	O00330	Pyruvate dehydrogenase protein X component, mitochondrial	PDHX	1.03852	-0.735047	0.446242	-0.381994	0.142226	-0.149397	0.877606	-0.879253	0.12306	0.140349	10	10	10	26.3	26.3	26.3	54.122	0	27.142	136840000	37	19.8512	19.8073	18.6962	20.9408	19.865	21.0892	20.8344	19.7951	19.4547	19.1649	20.1947	18.9532	18.9564	19.8512	19.8073	18.6962	20.9408	19.865	21.0892	20.8344	19.3123	20.5122	20.0212	19.1896	19.5856
O00410	O00410	Importin-5	IPO5	0.567212	-1.09848	0.106697	-0.246801	0.0290975	0.0714156	0.220874	-0.495949	NaN	NaN	10	10	10	15	15	15	123.63	0	47.465	180300000	42	21.3362	17.4306	22.7885	16.9049	20.675	20.1417	20.978	19.6333	19.7465	19.6312	17.3953	19.1256	18.0956	21.3362	18.9406	22.7885	17.198	20.675	20.1417	20.978	18.0697	20.0343	19.2734	21.5171	20.9103
O00425	O00425	Insulin-like growth factor 2 mRNA-binding protein 3	IGF2BP3	1.23208	-1.03093	1.56858	-0.91857	1.31301	-1.19791	1.51486	-1.03724	0.184218	-0.264484	14	12	12	33.2	29.2	29.2	63.704	0	29.068	273600000	70	21.4907	21.8462	23.1148	21.3907	21.7301	21.574	21.8922	21.9608	18.6854	20.8976	20.801	21.5302	21.1154	21.4907	21.8462	23.1148	21.3907	21.7301	21.574	21.8922	21.3021	19.5258	20.9132	21.1521	21.3255
O00483	O00483	Cytochrome c oxidase subunit NDUFA4	NDUFA4	0.854305	-0.97493	2.38421	-1.83577	0.990935	-1.00407	1.20554	-1.37571	NaN	NaN	3	3	3	37	37	37	9.3697	0	4.3526	150250000	20	18.2335	20.5732	17.7804	20.2462	20.9956	20.8422	21.3259	18.9993	18.8322	19.0452	19.5066	18.129	19.6354	19.2811	20.5732	19.4364	20.2462	20.9956	20.8422	21.3259	17.7416	19.8844	19.9216	18.0493	17.7289
O00487	O00487	26S proteasome non-ATPase regulatory subunit 14	PSMD14	0.236497	0.13651	1.1124	-0.831451	1.49648	-1.38098	0.830046	-1.0777	0.900235	-1.04295	6	6	6	36.1	36.1	36.1	34.577	0	41.141	416530000	83	22.13	22.2813	21.5796	23.0918	21.6826	22.2629	22.5955	22.7191	22.3726	22.0971	22.1111	22.7269	22.1841	22.13	22.2813	21.5796	23.0918	21.6826	22.2629	22.5955	22.4884	21.5719	19.6029	21.4143	21.2952
O00571;O15523;Q9NQI0	O00571;O15523	ATP-dependent RNA helicase DDX3X;ATP-dependent RNA helicase DDX3Y	DDX3X;DDX3Y	0.931702	-0.785933	0.0106338	0.0181306	0.0349156	0.0607605	0.0854144	0.0867586	0.916715	0.812966	24	23	23	42	40.3	40.3	73.243	0	32.921	680070000	94	21.9283	20.7327	22.3363	22.0834	21.786	22.1811	22.6112	21.0139	19.1291	21.5855	21.8916	21.6312	21.7409	21.9283	20.7327	22.3363	22.0834	21.786	22.1811	22.6112	22.4944	19.8922	20.4683	22.8949	22.954
O14579	O14579	Coatomer subunit epsilon	COPE	0.0429785	0.0690139	1.2414	1.25259	0.0590164	0.0718811	0.105769	0.144067	0.0475386	0.0502542	8	8	8	36.4	36.4	36.4	34.482	0	27.5	136720000	43	19.9011	18.5856	20.6007	17.0491	20.511	19.5293	19.7876	18.834	19.2161	19.5238	18.8063	20.2102	20.3646	19.9011	17.5141	20.6007	17.2637	20.511	19.5293	19.7876	20.5972	19.9852	19.9808	20.7591	21.2667
O14639	O14639	Actin-binding LIM protein 1	ABLIM1	0.247798	-0.34042	0.617409	0.521652	0.539428	0.491684	0.639292	0.681598	0.674674	0.922193	10	10	10	16.7	16.7	16.7	87.687	0	20.144	159440000	48	17.8151	19.3689	19.2484	20.4519	19.8627	20.6987	20.1201	19.9634	19.7896	18.0187	20.8276	19.1654	18.1064	18.3821	19.3689	18.8082	20.4519	19.8627	20.6987	20.1201	20.9578	20.0471	19.1474	20.4229	20.5463
O14654	O14654	Insulin receptor substrate 4	IRS4	3.03122	-2.42524	1.71494	-0.956724	2.12799	-2.58977	2.59361	-2.38087	0.018548	0.0443703	34	34	34	44.4	44.4	44.4	133.77	0	215.02	817910000	207	22.794	24.0095	23.0892	23.3399	23.3689	24.3322	23.5564	19.204	19.634	22.1212	22.3298	21.5688	21.5822	22.794	24.0095	23.0892	23.3399	23.3689	24.3322	23.5564	22.6116	21.49	21.9154	22.8558	23.5293
O14737	O14737	Programmed cell death protein 5	PDCD5	0.107848	0.134216	0.116847	0.199392	0.563977	0.54506	0.606161	0.570592	1.58309	0.450136	9	9	9	61.6	61.6	61.6	14.285	0	48.472	307750000	60	22.1293	21.3577	19.0298	20.7293	22.3742	21.4599	21.7635	21.3906	21.1452	21.7241	21.1325	21.5425	21.4509	22.1293	21.3577	18.7623	20.7293	22.3742	21.4599	21.7635	22.037	19.4252	22.6868	21.4955	21.1824
O14744	O14744	Protein arginine N-methyltransferase 5;Protein arginine N-methyltransferase 5, N-terminally processed	PRMT5	1.55382	-0.837586	1.80389	-1.00844	1.47628	-0.872565	1.90041	-1.20663	0.711549	-0.369046	48	48	48	80.2	80.2	80.2	72.683	0	323.31	56326000000	2468	28.5922	30.7282	30.0795	29.9966	28.7939	30.0209	29.0456	28.8708	28.9657	28.608	28.6914	28.7202	28.7672	28.5922	30.7282	30.0795	29.9966	28.7939	30.0209	29.0456	28.7752	28.597	27.9634	28.8986	28.4679
O14776	O14776	Transcription elongation regulator 1	TCERG1	0.0239767	0.0300389	3.19788	1.77813	1.37414	1.06855	1.00204	0.615768	NaN	NaN	10	10	10	8.1	8.1	8.1	123.9	0	7.15	97005000	17	19.2742	18.1331	19.4071	16.5772	18.973	18.6338	19.4931	18.8539	18.6267	19.1256	18.3434	18.4274	18.653	19.2742	16.8607	18.4624	18.4916	18.973	18.6338	19.4931	19.7252	20.5417	20.4617	20.3157	20.4736
O14818;Q8TAA3	O14818	Proteasome subunit alpha type-7	PSMA7	2.44253	-0.628466	1.20532	-0.895296	0.268884	-0.164102	0.487272	-0.192156	1.3711	0.43631	13	13	13	56.5	56.5	56.5	27.887	0	110.93	784900000	146	22.3741	23.2178	22.708	22.7342	22.8108	23.0783	23.2585	21.9044	22.0417	22.2716	22.6232	22.1123	22.5747	22.3741	23.2178	22.708	22.7342	22.8108	23.0783	23.2585	22.5538	19.9652	21.5153	22.6061	22.381
O14929	O14929	Histone acetyltransferase type B catalytic subunit	HAT1	0.154712	-0.196948	0.0799748	-0.105422	0.638379	0.433977	0.173577	-0.189648	NaN	NaN	4	4	4	13.6	13.6	13.6	49.512	0	42.958	82723000	43	19.8981	17.1305	18.103	19.154	19.9285	18.9582	19.819	18.7662	19.6025	18.6718	18.3784	19.5035	17.8886	19.8981	17.79	19.3716	19.154	19.9285	18.9582	19.819	18.1814	19.549	18.6109	18.2114	20.6236
P19105;O14950;P24844	P19105;O14950;P24844	Myosin regulatory light chain 12A;Myosin regulatory light chain 12B;Myosin regulatory light polypeptide 9	MYL12A;MYL12B;MYL9	0.155252	0.090502	1.36129	0.519673	0.52289	-0.577942	0.337285	0.170669	0.481404	0.0801668	6	6	6	41.5	41.5	41.5	19.794	0	64.389	390380000	78	22.0114	21.4277	22.5958	20.98	21.3385	21.3401	21.519	21.4789	21.488	21.8365	21.7502	21.8239	21.7762	22.0114	21.4277	22.5958	20.98	21.3385	21.3401	21.519	22.4093	22.135	22.1666	21.9849	21.9782
O14979	O14979	Heterogeneous nuclear ribonucleoprotein D-like	HNRNPDL	1.76565	-0.854139	0.487517	-0.645838	0.539281	-0.537343	0.131762	0.128897	NaN	NaN	5	4	4	11.4	9.5	9.5	46.437	0	12.302	98333000	23	19.4581	19.642	19.8758	19.4639	20.3672	20.1891	20.0215	18.3128	18.743	19.3372	20.2012	19.0988	18.34	18.9146	19.642	18.2314	19.4639	20.3672	20.1891	20.0215	17.0249	20.6453	19.9883	18.1071	17.7847
O14980	O14980	Exportin-1	XPO1	1.68436	-1.14798	0.424643	0.267078	0.700838	-0.569241	0.416083	-0.400287	0.354419	0.448484	15	15	15	19	19	19	123.38	0	110.68	195690000	79	21.0519	20.7635	21.4712	20.5334	21.2352	20.732	21.3845	18.5353	18.5889	20.8676	19.9634	20.7206	20.5836	21.0519	20.7635	21.4712	20.5334	21.2352	20.732	21.3845	20.8339	22.4464	21.706	21.1579	20.7946
O15020	O15020	Spectrin beta chain, non-erythrocytic 2	SPTBN2	1.59129	-2.10358	0.562318	-0.929472	0.981655	-1.578	1.20137	-1.66926	NaN	NaN	15	9	9	7.9	5.2	5.2	271.32	0	36.569	125150000	30	17.7742	21.5051	18.6237	21.9226	23.3511	21.625	20.9306	18.6772	18.437	18.9283	19.1293	18.0887	19.0314	17.9629	21.5051	19.2175	21.9226	23.3511	21.625	20.9306	18.7366	20.7297	19.8812	20.7818	20.6454
O15021	O15021	Microtubule-associated serine/threonine-protein kinase 4	MAST4	0.949635	-0.938629	0.989134	-0.955854	0.395353	-0.627492	0.0689036	-0.12468	NaN	NaN	2	2	2	1	1	1	284.37	0.0054189	1.6836	61735000	3	18.458	20.5045	19.0937	22.034	19.1134	19.6604	20.0151	18.9805	19.8226	18.671	17.7973	19.1545	18.9815	18.5329	20.5045	18.8987	22.034	19.1134	19.6604	20.0151	18.9523	19.73	19.041	18.3142	19.1058
O15027	O15027	Protein transport protein Sec16A	SEC16A	0.182533	0.180814	0.65194	0.322461	0.254069	0.222291	0.179415	0.169326	NaN	NaN	8	8	8	6.9	6.9	6.9	233.51	0	46.748	43512000	20	18.1158	17.5372	19.1987	19.6274	19.1262	19.3021	18.8593	19.2207	19.8576	19.5	18.4036	19.0045	18.0413	18.518	18.6831	19.1528	19.6274	19.1262	19.3021	18.8593	19.4399	19.3115	20.117	18.622	19.0056
O15042	O15042	U2 snRNP-associated SURP motif-containing protein	U2SURP	1.60214	1.06965	1.46536	1.12754	0.322087	0.347109	0.399911	-0.387179	2.02088	-0.931077	15	15	15	19	19	19	118.29	0	113.5	237480000	97	21.1484	20.1178	18.1788	20.5989	19.7208	20.738	20.683	21.2914	20.9451	21.298	21.2801	21.1583	21.4613	21.1484	20.1178	17.8667	20.5989	19.7208	20.738	20.683	21.2784	20.7757	20.9601	21.5094	21.597
O15067	O15067	Phosphoribosylformylglycinamidine synthase	PFAS	3.58813	-2.01295	0.158001	-0.221412	0.336587	-0.354419	0.737308	-0.753256	NaN	NaN	12	12	12	13.8	13.8	13.8	144.73	0	26.313	201050000	49	20.8451	20.4108	21.4116	19.0051	20.868	20.4025	20.8428	19.1457	19.0141	18.5855	17.6836	18.7734	17.9651	20.8451	20.4108	21.4116	19.0051	20.868	20.4025	20.8428	20.7791	19.1957	18.444	21.0422	20.9579
O15173	O15173	Membrane-associated progesterone receptor component 2	PGRMC2	0.166853	0.144053	1.8955	1.61655	1.76528	1.06574	0.542919	0.690569	NaN	NaN	5	4	4	22.9	18.8	18.8	23.818	0	11.283	95965000	31	19.3136	18.0919	18.6274	17.8407	19.7829	19.0277	19.5857	19.4111	19.146	19.455	18.3266	18.9046	18.9952	19.3136	17.0878	17.9168	16.8718	19.7829	19.0277	19.5857	20.0205	20.9759	19.1203	20.2363	20.2167
O15226	O15226	NF-kappa-B-repressing factor	NKRF	0.949959	0.435407	2.41024	1.03846	0.703815	0.453741	1.39279	0.615052	NaN	NaN	11	11	11	19.7	19.7	19.7	77.672	0	22.837	120250000	52	19.7969	18.8474	18.7121	18.65	19.2861	19.7215	20.0845	19.3325	19.8126	19.9573	19.6606	19.8893	19.7588	19.7969	18.8474	19.4337	18.65	19.2861	19.7215	20.0845	20.9563	19.5393	20.2715	20.8282	20.5954
O15294	O15294	UDP-N-acetylglucosamine--peptide N-acetylglucosaminyltransferase 110 kDa subunit	OGT	2.02426	0.813924	0.620632	0.596989	0.0556375	-0.101799	0.212408	-0.21248	1.6578	-1.2868	16	16	16	17.1	17.1	17.1	116.92	0	109.24	228640000	76	21.4371	20.9862	20.6842	20.7012	19.5307	20.7598	20.1041	21.5703	21.3394	21.313	21.635	21.3392	21.2895	21.4371	20.9862	20.6842	20.7012	19.5307	20.7598	20.1041	22.247	20.7946	19.225	21.5567	21.9623
O15355	O15355	Protein phosphatase 1G	PPM1G	0.258134	-0.240614	0.656298	0.595462	0.794381	0.459092	0.391982	-0.410327	0.150202	0.14236	13	13	13	32.8	32.8	32.8	59.271	0	61.965	209970000	51	20.1497	20.1021	18.4672	19.6759	21.0409	20.0288	20.8256	19.9684	18.9301	20.1328	19.8036	20.3442	19.6259	20.1497	20.1021	19.2034	19.6759	21.0409	20.0288	20.8256	21.0591	20.2497	18.9354	21.0791	21.6392
O15371	O15371	Eukaryotic translation initiation factor 3 subunit D	EIF3D	1.78119	0.787932	1.94252	0.865934	0.155127	-0.193946	0.0914733	-0.0944033	1.82685	-0.882336	26	26	26	60.6	60.6	60.6	63.972	0	185.49	3020800000	408	25.6454	24.1806	24.159	24.258	23.4225	24.4803	24.4797	24.9999	25.3633	24.9674	25.3049	25.1814	25.1609	25.6454	24.1806	24.159	24.258	23.4225	24.4803	24.4797	25.0589	25.572	25.4391	25.2057	25.2
O15372	O15372	Eukaryotic translation initiation factor 3 subunit H	EIF3H	0.420108	0.31311	0.148567	0.150359	0.365948	0.270118	0.138499	-0.143424	0.71928	-0.456533	18	18	18	57.1	57.1	57.1	39.93	0	223.03	1058800000	174	23.7008	22.7973	21.4511	23.5204	22.9908	23.276	23.2549	23.5046	23.337	22.5921	23.7774	23.172	23.4881	23.7008	22.7973	21.4511	23.5204	22.9908	23.276	23.2549	23.2192	24.074	23.7691	22.7427	22.6938
O15397	O15397	Importin-8	IPO8	0.715266	0.32432	1.16243	-0.587828	0.929417	-0.646066	1.4832	-0.94287	2.29133	-1.26719	21	21	20	25.1	25.1	24.1	119.94	0	200.16	1468100000	247	24.1004	23.944	24.654	24.4154	23.0583	24.5008	23.8525	24.4392	24.4615	24.5172	24.0104	24.3787	24.5894	24.1004	23.944	24.654	24.4154	23.0583	24.5008	23.8525	24.1978	22.797	23.009	23.6966	23.6348
O43143;Q14562	O43143	Pre-mRNA-splicing factor ATP-dependent RNA helicase DHX15	DHX15	0.104914	-0.239996	0.141862	0.295129	0.00469322	-0.00937984	0.0395891	0.085754	0.049138	-0.0896699	20	20	19	28.2	28.2	27	90.932	0	27.923	706870000	111	22.2525	22.11	19.1388	21.7808	21.937	22.991	22.7557	22.5054	18.0957	22.2551	23.3099	21.5596	21.9477	22.2525	22.11	18.1912	21.7808	21.937	22.991	22.7557	22.8353	20.4186	20.4797	22.5921	22.6475
O43172	O43172	U4/U6 small nuclear ribonucleoprotein Prp4	PRPF4	0.150047	-0.1983	0.651174	0.483226	0.482218	-0.465246	1.06379	-0.595056	NaN	NaN	9	9	9	26.2	26.2	26.2	58.449	0	12.031	84141000	35	20.2106	20.4273	18.3346	19.5198	18.0485	19.2614	19.5397	18.4086	19.0779	18.0337	20.395	18.6702	20.2321	20.2106	20.4273	19.0313	19.5198	17.9266	19.2614	19.5397	20.565	19.2906	19.8981	19.6655	20.1042
O43175	O43175	D-3-phosphoglycerate dehydrogenase	PHGDH	1.46049	-0.718105	1.4011	0.576242	0.0802127	0.0519753	0.071489	0.047214	1.91248	0.765319	24	24	24	46	46	46	56.65	0	211.43	3952100000	330	24.7231	24.6546	25.1381	23.8546	25.2838	24.7604	25.4356	24.0631	23.1854	24.5114	23.8356	24.5736	24.5368	24.7231	24.6546	25.1381	23.8546	25.2838	24.7604	25.4356	25.3895	24.9594	25.1126	25.6497	25.6166
O43242	O43242	26S proteasome non-ATPase regulatory subunit 3	PSMD3	0.0251393	-0.0131454	0.707366	0.274532	0.924051	-0.576817	0.680194	-0.560334	0.60661	-0.547188	29	29	29	55.4	55.4	55.4	60.977	0	115.19	1359600000	249	23.5004	23.0234	22.8705	23.5789	23.1942	23.8127	23.6648	23.2751	23.0517	23.2182	23.9019	23.2728	23.4685	23.5004	23.0234	22.8705	23.5789	23.1942	23.8127	23.6648	23.9594	23.0142	23.4392	23.7632	23.963
O43290	O43290	U4/U6.U5 tri-snRNP-associated protein 1	SART1	0.469208	0.384748	0.530484	0.54037	0.268393	-0.356146	0.704698	-0.663954	1.53637	-1.24745	19	19	19	32	32	32	90.254	0	82.464	349380000	112	22.1237	21.3504	19.6187	21.9308	20.7229	21.8348	21.284	21.9889	21.0173	21.4035	21.9604	21.598	21.9392	22.1237	21.3504	19.6187	21.9308	20.7229	21.8348	21.284	22.2777	20.0662	22.6553	22.0095	22.0202
O43318	O43318	Mitogen-activated protein kinase kinase kinase 7	MAP3K7	0.0576282	0.0469657	0.0449929	-0.0334834	0.945024	-0.596951	1.02288	-1.22871	1.02443	-1.15366	21	21	21	52.5	52.5	52.5	67.195	0	255.99	1128900000	246	23.1829	23.5076	22.6608	23.1932	22.8558	24.2428	22.5647	23.2598	22.8502	23.0453	24.0932	22.8481	23.2206	23.1829	23.5076	22.6608	23.1932	22.8558	24.2428	22.5647	23.3389	22.8171	23.5729	23.0268	23.2981
O43324	O43324	Eukaryotic translation elongation factor 1 epsilon-1	EEF1E1	0.588839	0.565882	1.1519	1.02888	0.107302	-0.205003	0.0772594	-0.167029	0.555699	-0.627511	2	2	2	12.6	12.6	12.6	19.81	0	12.799	363920000	58	22.2226	22.204	19.1376	22.3864	22.0636	21.2199	21.9088	22.0779	22.1762	22.3188	21.9258	22.2655	22.1821	22.2226	22.204	19.2297	22.3864	22.0636	21.2199	21.9088	22.3203	23.225	23.5916	22.259	22.3787
O43390	O43390	Heterogeneous nuclear ribonucleoprotein R	HNRNPR	0.514985	0.616571	0.352102	0.570261	0.103266	0.201693	0.857718	1.4192	0.464371	0.878239	12	8	8	22.6	16.3	16.3	70.942	0	15.154	400540000	62	18.703	22.0396	21.4702	21.4101	21.5456	21.5208	21.2662	21.8434	19.8813	22.1539	21.9332	22.2654	22.4412	17.8182	22.0396	21.4702	21.4101	21.5456	21.5208	21.2662	22.1818	20.308	20.0192	22.358	22.13
O43395	O43395	U4/U6 small nuclear ribonucleoprotein Prp3	PRPF3	1.00798	-0.55949	1.1857	-0.910703	0.968593	0.432618	0.105715	0.0765466	NaN	NaN	6	6	6	9.1	9.1	9.1	77.528	0.00050994	3.1426	47704000	11	19.7033	19.3168	18.6454	19.0663	18.5183	18.8467	19.4825	19.3543	19.3124	17.937	18.1462	18.5318	17.858	19.7033	19.3168	19.1586	19.0663	18.5183	18.8467	19.4825	18.0461	19.4604	19.5559	16.7904	18.2313
O43447	O43447	Peptidyl-prolyl cis-trans isomerase H	PPIH	0.960888	0.444603	1.11964	0.775324	1.19019	0.691464	0.472419	0.326688	NaN	NaN	3	3	3	27.7	27.7	27.7	19.208	0	18.07	49667000	14	18.9448	18.1459	18.8255	17.9048	18.754	18.367	18.4807	18.5841	19.1446	19.5912	18.1125	19.3412	18.8277	18.4327	18.1459	18.8662	17.9048	18.754	18.367	18.4807	18.6317	20.9515	19.4327	18.397	18.3281
O43488;Q8NHP1;O95154	O43488	Aflatoxin B1 aldehyde reductase member 2	AKR7A2	1.94542	-1.11188	0.0209562	-0.026581	0.894714	-0.66633	0.52482	-0.46412	NaN	NaN	7	7	7	26.5	26.5	26.5	39.589	0	9.1535	85315000	21	18.729	20.3195	20.8822	20.3782	19.5116	20.0548	19.6782	19.6196	18.8015	18.2773	18.9396	19.2902	18.0178	17.9564	20.3195	20.8822	20.3782	19.5116	20.0548	19.6782	19.4305	19.6721	20.8797	19.6534	19.3507
O43491	O43491	Band 4.1-like protein 2	EPB41L2	1.05093	0.991584	2.12382	1.30785	1.0855	0.85123	0.918372	0.745051	NaN	NaN	10	9	9	14.3	13.6	13.6	112.59	0	12.751	93837000	23	20.1163	17.0408	18.9516	17.0739	18.9033	18.5371	19.2455	19.5617	20.623	18.6831	18.9307	19.7747	19.6921	20.1163	19.5043	19.1359	17.0587	18.9033	18.5371	19.2455	20.3581	20.274	20.112	20.3224	20.4182
O43583	O43583	Density-regulated protein	DENR	0.113869	0.137842	1.75371	1.29487	1.10024	0.824337	0.282433	0.425135	0.58039	0.529498	7	7	7	44.4	44.4	44.4	22.092	0	78.288	152180000	65	20.6734	18.2901	19.1846	18.5927	20.2996	19.9496	20.0671	20.4621	18.7105	20.3192	20.0368	18.9735	19.8025	20.6734	18.2586	18.1054	18.5927	20.2996	19.9496	20.0671	21.1303	20.0669	20.4644	21.0826	20.9484
O43592	O43592	Exportin-T	XPOT	0.124032	0.175398	0.112715	0.176825	0.0336005	0.0465	0.18491	0.233002	NaN	NaN	6	6	6	8.1	8.1	8.1	109.96	0	10.665	40061000	17	18.4057	19.9586	20.7335	16.9316	18.9479	18.3371	19.308	19.6399	19.4878	19.4546	18.4381	19.1544	18.5538	18.0783	19.9586	20.7335	18.1656	18.9479	18.3371	19.308	19.4509	20.3898	19.9613	19.4314	17.0862
O43660	O43660	Pleiotropic regulator 1	PLRG1	0.0110843	0.00930859	2.51927	1.10463	0.070454	0.0815615	0.808969	0.492731	NaN	NaN	9	9	9	30.9	30.9	30.9	57.193	0	13.1	80621000	18	18.6694	18.5996	19.9052	18.7871	19.4714	19.7331	19.5166	18.5864	19.9771	19.3644	19.5541	18.9871	19.0288	18.3779	18.0913	18.5577	18.7871	19.4714	19.7331	19.5166	19.5308	19.9701	20.4361	19.8016	20.1544
O43684	O43684	Mitotic checkpoint protein BUB3	BUB3	0.13831	-0.190173	0.401821	0.407695	0.818344	0.865076	0.343064	0.345923	1.05958	0.90045	7	7	7	26.5	26.5	26.5	37.154	0	28.588	251340000	70	21.4444	19.4227	18.2213	19.6801	20.4527	20.2644	20.9026	20.3961	19.5596	19.2145	18.7394	20.7305	20.5515	21.4444	19.4227	19.8511	19.6801	20.4527	20.2644	20.9026	21.4115	19.9049	19.1201	21.2217	21.3017
O43707;P35609;Q08043	O43707	Alpha-actinin-4	ACTN4	0.685555	0.377957	2.71478	1.13145	0.0302089	-0.0395048	0.704053	0.410085	0.0710466	0.0321287	31	31	21	42.9	42.9	29.5	104.85	0	90.476	873250000	188	23.0646	21.9319	21.2041	21.3622	22.3267	22.1993	22.573	22.3448	22.3045	22.624	22.2085	22.6386	22.7146	23.0646	21.9319	21.2041	21.3622	22.3267	22.1993	22.573	23.2716	22.9018	23.4111	23.0944	23.291
O43719	O43719	HIV Tat-specific factor 1	HTATSF1	1.60711	0.787053	1.16195	0.627543	0.104968	-0.118284	0.0934125	-0.0911663	2.35931	-0.87822	28	28	28	46.2	46.2	46.2	85.852	0	323.31	875150000	292	23.5909	22.2396	21.3174	22.9646	22.4899	22.9539	22.9063	23.3155	23.2731	23.4855	23.3344	23.3995	23.7394	23.5909	22.2396	21.3174	22.9646	22.4899	22.9539	22.9063	23.6515	23.3422	23.3668	23.0451	23.2633
O43765	O43765	Small glutamine-rich tetratricopeptide repeat-containing protein alpha	SGTA	0.270891	0.264547	0.488915	0.437687	0.398167	0.323592	0.337843	-0.404938	0.595081	-0.426531	7	7	7	27.2	27.2	27.2	34.063	0	15.387	141500000	55	20.9131	19.3973	18.8644	18.5627	20.4164	19.9086	20.5495	19.9543	19.1411	20.5751	20.0335	20.1963	20.4974	20.9131	19.3973	19.9581	18.5627	20.4164	19.9086	20.5495	20.5472	19.4434	19.611	20.4938	21.1263
O43776	O43776	Asparagine--tRNA ligase, cytoplasmic	NARS	0.354927	-0.502741	1.29293	1.32485	1.19083	1.1306	0.230815	0.346232	NaN	NaN	10	10	10	20.8	20.8	20.8	62.942	0	32.646	175400000	27	17.7505	19.3007	18.6493	17.8253	21.0891	20.2547	20.786	18.3162	19.4964	20.0242	18.1826	18.932	18.3083	18.9105	19.3007	18.7679	16.975	21.0891	20.2547	20.786	20.7466	20.0613	20.4591	21.2624	21.0048
O43809	O43809	Cleavage and polyadenylation specificity factor subunit 5	NUDT21	0.93486	-0.40109	2.2081	-1.40201	1.73588	-1.59495	1.48492	-1.44151	0.868502	-0.9303	12	12	12	55.1	55.1	55.1	26.227	0	51.06	525550000	94	22.1858	22.5676	22.3317	22.7227	21.8604	23.25	22.6458	22.0996	22.3234	21.9313	22.5852	21.4309	22.2779	22.1858	22.5676	22.3317	22.7227	21.8604	23.25	22.6458	21.647	19.7458	19.9857	21.5527	21.5121
O43852	O43852	Calumenin	CALU	0.684155	-0.795963	0.00437889	-0.00986653	0.0177405	0.0391086	0.146156	-0.277795	0.158695	0.350612	15	15	15	58.4	58.4	58.4	37.106	0	70.254	398710000	85	21.0403	20.5154	18.8711	21.7798	21.9632	22.1518	22.1561	19.9762	18.8699	20.884	21.3639	20.7364	20.6605	21.0403	20.5154	18.545	21.7798	21.9632	22.1518	22.1561	21.4755	21.0934	18.3048	21.7576	22.3379
O60256	O60256	Phosphoribosyl pyrophosphate synthase-associated protein 2	PRPSAP2	0.49682	0.754237	1.60594	1.87221	0.638986	1.4819	0.860572	1.60588	0.451857	0.924948	9	9	8	36	36	32.2	40.925	0	63.644	890540000	99	23.6351	20.7081	18.5316	20.3959	21.5624	20.6261	21.5364	21.2179	20.2097	22.7317	21.72	22.4172	22.2252	23.6351	20.7081	18.705	20.3959	21.5624	20.6261	21.5364	21.978	23.8738	21.7994	22.7293	24.3044
O60271	O60271	C-Jun-amino-terminal kinase-interacting protein 4	SPAG9	0.175867	0.175894	1.24821	0.912343	0.219002	0.273578	0.40311	-0.429951	0.489012	-0.54316	13	13	13	16.8	16.8	16.8	146.2	0	61.736	180160000	86	21.3076	18.7061	19.732	19.7509	20.2051	20.1652	20.6186	19.1622	20.0292	20.743	20.5372	20.437	20.563	21.3076	18.7061	19.2582	19.7509	20.2051	20.1652	20.6186	21.2415	19.7108	20.6845	21.2545	21.4525
O60506	O60506	Heterogeneous nuclear ribonucleoprotein Q	SYNCRIP	0.0167513	0.0066279	1.00543	0.39559	0.417346	-0.555438	0.00715468	-0.00356592	0.0257037	-0.0101938	20	20	16	38.8	38.8	32.4	69.602	0	293.5	1056500000	115	23.7781	23.2222	22.8463	23.2511	23.2621	23.5532	23.5715	23.3003	23.2681	23.4418	23.1552	23.4796	23.5242	23.7781	23.2222	22.8463	23.2511	23.2621	23.5532	23.5715	23.1823	24.4828	24.048	23.3309	23.6188
O60664	O60664	Perilipin-3	PLIN3	0.121088	0.18745	0.763325	0.705744	0.430774	0.514631	0.397449	0.31673	NaN	NaN	7	7	7	27.4	27.4	27.4	47.074	0	58.033	71265000	41	18.8717	16.4498	19.9648	17.2078	19.493	18.8504	19.5592	18.0832	19.4224	19.6762	18.8251	18.7415	18.1447	19.7942	17.704	19.9648	18.598	19.493	18.8504	19.5592	18.1375	21.04	19.9548	20.0979	19.7829
O60763	O60763	General vesicular transport factor p115	USO1	0.313833	0.316852	2.37841	1.06679	0.518048	0.449985	0.08637	0.114243	0.0798601	0.090738	13	13	13	18.3	18.3	18.3	107.89	0	70.312	180180000	47	20.7673	19.3912	17.9375	19.7552	20.1805	19.9028	20.5452	19.5619	19.3239	20.764	20.0675	20.4506	20.43	20.7673	19.3912	19.5126	19.7552	20.1805	19.9028	20.5452	21.5533	20.0626	21.0515	21.295	21.5337
Q99880;Q99879;Q99877;Q93079;Q5QNW6;P62807;P58876;P57053;O60814;Q16778;P33778;P23527;P06899;Q8N257;Q96A08	Q99880;Q99879;Q99877;Q93079;Q5QNW6;P62807;P58876;P57053;O60814;Q16778;P33778;P23527;P06899;Q8N257;Q96A08	Histone H2B type 1-L;Histone H2B type 1-M;Histone H2B type 1-N;Histone H2B type 1-H;Histone H2B type 2-F;Histone H2B type 1-C/E/F/G/I;Histone H2B type 1-D;Histone H2B type F-S;Histone H2B type 1-K;Histone H2B type 2-E;Histone H2B type 1-B;Histone H2B type 1-O;Histone H2B type 1-J;Histone H2B type 3-B;Histone H2B type 1-A	HIST1H2BL;HIST1H2BM;HIST1H2BN;HIST1H2BH;HIST2H2BF;HIST1H2BC;HIST1H2BD;H2BFS;HIST1H2BK;HIST2H2BE;HIST1H2BB;HIST1H2BO;HIST1H2BJ;HIST3H2BB;HIST1H2BA	1.55884	-1.88113	2.30296	-2.47445	0.0613959	-0.148218	0.308062	-0.44164	1.25652	1.14701	6	6	6	41.3	41.3	41.3	13.952	0	23.352	490930000	37	21.0689	22.0554	19.1412	22.9277	22.34	22.3795	21.8774	18.3916	17.9991	20.5813	19.4082	21.0884	21.3505	21.0689	22.0554	18.82	22.9277	22.34	22.3795	21.8774	18.5977	20.3821	18.1897	17.7624	19.5987
O60841	O60841	Eukaryotic translation initiation factor 5B	EIF5B	1.47579	-1.24464	1.91278	1.08558	0.162338	0.198207	0.0817338	0.139582	NaN	NaN	11	11	11	11.2	11.2	11.2	138.83	0	14.807	161100000	33	18.3719	18.8325	19.9672	20.1689	20.5284	19.7075	20.7049	19.1237	20.1204	18.2644	17.9312	18.3083	17.311	18.4799	18.8325	19.6029	20.1689	20.5284	19.7075	20.7049	20.958	20.9931	20.2009	20.788	20.7832
O60869	O60869	Endothelial differentiation-related factor 1	EDF1	1.32964	-1.04002	1.12866	1.09016	0.330913	0.563027	0.0822802	0.133743	NaN	NaN	5	5	5	31.1	31.1	31.1	16.368	0	10.79	131120000	24	18.0856	20.2837	18.7921	18.3231	20.2066	19.4968	20.2316	18.6318	18.7741	17.5966	17.8914	19.2597	17.6802	19.2057	20.2837	18.5772	16.968	20.2066	19.4968	20.2316	20.7039	19.3282	19.7689	21.0206	20.7182
O60884	O60884	DnaJ homolog subfamily A member 2	DNAJA2	4.48679	-3.09015	2.70255	-2.15384	1.99366	-1.78156	2.57424	-2.50176	NaN	NaN	14	14	14	38.6	38.6	38.6	45.745	0	38.991	274480000	65	20.4513	22.4225	20.5081	22.2948	22.384	23.332	22.5745	19.2229	18.9202	19.1062	18.939	18.7891	18.4536	20.4513	22.4225	20.5081	22.2948	22.384	23.332	22.5745	20.0742	19.2052	18.5821	20.2213	20.4855
O60925	O60925	Prefoldin subunit 1	PFDN1	0.206097	-0.307562	1.47082	1.2955	0.0491337	-0.1007	0.120908	-0.155308	NaN	NaN	5	5	5	31.1	31.1	31.1	14.21	0	6.8748	106130000	38	20.7333	17.297	18.3586	19.5463	20.1998	19.6295	20.6147	19.2261	19.0026	19.6174	18.4445	20.5648	18.1957	20.7333	17.7807	18.3586	19.5463	20.1998	19.6295	20.6147	20.2474	21.722	21.7372	20.249	20.8894
O75083	O75083	WD repeat-containing protein 1	WDR1	0.139383	-0.184368	0.952817	0.930455	0.085884	0.127641	0.472266	0.513028	NaN	NaN	7	7	7	21.1	21.1	21.1	66.193	0	20.372	113980000	41	20.7563	18.6181	19.0749	17.4781	19.81	19.5413	19.3752	19.1604	18.8488	20.3498	17.9886	19.28	18.6837	20.7563	19.2728	18.5116	17.1075	19.81	19.5413	19.3752	20.5172	19.9044	18.7989	20.6719	20.3227
O75122	O75122	CLIP-associating protein 2	CLASP2	0.179945	0.114338	0.417022	-0.283146	0.371373	-0.40158	0.576476	-0.58967	0.736819	-0.704008	48	48	43	41	41	38	141.13	0	323.31	1661100000	377	23.4847	24.2716	22.832	24.1845	23.2644	24.3436	23.5505	23.856	23.5505	23.7337	24.2703	23.7086	23.7938	23.4847	24.2716	22.832	24.1845	23.2644	24.3436	23.5505	23.9184	22.4398	23.1837	23.5706	23.6482
O75152	O75152	Zinc finger CCCH domain-containing protein 11A	ZC3H11A	0.532011	0.439487	1.94752	1.11853	0.862448	0.926353	0.600053	0.723967	NaN	NaN	6	6	6	11.4	11.4	11.4	89.13	0	10.406	17948000	11	19.1527	17.3977	19.2907	17.4264	17.9185	17.3862	17.6751	19.3886	18.6177	18.0699	17.8438	18.288	18.6409	18.3748	18.3066	18.5895	17.4264	17.9185	17.3862	17.6751	18.2062	20.0738	19.6039	18.1792	19.7209
O75223	O75223	Gamma-glutamylcyclotransferase	GGCT	0.129029	0.134521	0.0923934	-0.0944569	0.80221	0.596153	0.440745	-0.387484	NaN	NaN	6	6	6	37.8	37.8	37.8	21.007	0	27.471	104280000	50	18.2748	19.4423	18.9066	19.8692	19.8291	20.1852	20.1306	19.0029	20.4157	18.9041	20.5918	19.845	19.1658	19.2765	19.4423	18.935	19.8692	19.8291	20.1852	20.1306	20.3579	19.6308	19.0499	20.1615	20.164
O75347	O75347	Tubulin-specific chaperone A	TBCA	2.27253	-2.33975	0.28759	0.498587	0.0675999	-0.160191	0.0213825	0.0527366	2.05813	1.97461	8	8	8	61.1	61.1	61.1	12.855	0	24.32	556060000	45	20.2722	20.0559	19.4995	19.895	22.2866	23.2481	22.1136	18.3176	19.7114	18.7351	17.4621	19.536	18.5173	20.2722	20.0559	19.4978	19.895	22.2866	23.2481	22.1136	21.0664	20.5677	19.9938	22.6216	22.3368
O75368	O75368	SH3 domain-binding glutamic acid-rich-like protein	SH3BGRL	0.481157	-0.531566	0.10361	0.182188	0.000708621	-0.0015658	0.0796183	0.126828	NaN	NaN	5	5	5	50	50	50	12.774	0	8.4639	75030000	25	18.4555	20.5401	19.0395	18.1533	21.0821	19.7633	20.4841	20.1411	18.7041	18.9852	19.3759	18.2405	19.2364	19.014	20.5401	17.5657	18.0604	21.0821	19.7633	20.4841	18.0035	19.0658	19.8552	20.6042	20.1923
O75369	O75369	Filamin-B	FLNB	0.906752	-0.787605	0.625862	0.495694	0.598878	-0.83106	1.02103	-1.34909	0.252128	-0.561485	60	57	55	33.7	32.7	31.4	278.16	0	265.73	1144100000	328	22.5777	22.5084	22.6366	22.5	23.0177	23.1669	23.3203	21.8089	19.7406	22.8293	22.9745	22.1647	22.6657	22.5777	22.5084	22.6366	22.5	23.0177	23.1669	23.3203	23.7994	21.8357	22.2789	23.9905	24.0594
O75390	O75390	Citrate synthase, mitochondrial	CS	0.218932	0.383995	0.955878	1.23964	0.568286	0.955532	NaN	NaN	0.22012	0.300449	8	8	8	18.9	18.9	18.9	51.712	0	8.8073	283040000	46	18.5601	18.2712	18.5392	17.9842	21.0624	20.9696	21.3927	20.1469	18.9633	20.7892	18.5081	20.7144	20.4216	19.03	17.794	19.7678	18.3378	21.0624	20.9696	21.3927	21.2251	19.9243	19.4046	21.6595	21.7197
O75396	O75396	Vesicle-trafficking protein SEC22b	SEC22B	0.73952	-0.517898	1.1039	0.763779	0.25943	-0.21749	0.116975	0.112907	NaN	NaN	4	4	4	23.7	23.7	23.7	24.593	0	33.63	70389000	32	18.7517	18.9519	19.2369	18.4011	19.7517	19.391	19.9501	19.4792	18.5689	19.2454	18.0768	17.5465	19.2052	18.5363	18.9519	17.4502	18.4011	19.7517	19.391	19.9501	20.3931	19.7257	19.7239	19.0167	19.5561
O75400	O75400	Pre-mRNA-processing factor 40 homolog A	PRPF40A	0.00595661	-0.00907716	0.527829	0.527525	0.244545	0.289757	0.144589	0.16696	NaN	NaN	5	5	5	7	7	7	108.8	0	18.939	67152000	16	19.2056	18.4371	20.8182	18.27	19.0899	18.5076	18.8556	18.7411	20.0752	19.6109	19.8526	18.3832	17.4403	19.2056	17.4645	20.8182	18.0112	19.0899	18.5076	18.8556	19.0029	19.1445	20.4481	19.2652	19.3139
O75489	O75489	NADH dehydrogenase [ubiquinone] iron-sulfur protein 3, mitochondrial	NDUFS3	0.000156955	-0.000149227	0.152483	0.108485	0.399969	0.272215	1.5028	0.648121	0.210504	0.162802	4	4	4	19.7	19.7	19.7	30.241	0	5.709	64855000	13	18.5897	18.1444	19.6829	19.2939	19.1658	18.7574	19.0937	18.9428	19.1811	18.638	18.6862	18.1989	20.1188	19.3051	18.513	19.7752	19.2939	19.1658	18.7574	19.0937	18.1431	19.8549	19.4577	19.2936	19.1129
O75533	O75533	Splicing factor 3B subunit 1	SF3B1	1.06663	0.336377	2.66469	0.650528	0.507578	-0.389407	1.06059	-0.924523	1.41907	-1.2609	50	50	50	43.8	43.8	43.8	145.83	0	323.31	2469000000	555	24.5078	23.9856	24.3456	24.3987	23.6527	24.6347	24.1395	24.351	24.276	24.6185	25.0086	24.3555	24.8356	24.5078	23.9856	24.3456	24.3987	23.6527	24.6347	24.1395	25.0155	24.5593	24.6954	24.8912	25.203
O75534	O75534	Cold shock domain-containing protein E1	CSDE1	0.933001	-0.893546	1.25325	1.7262	0.885117	1.21471	0.292346	0.508531	NaN	NaN	18	18	18	28.6	28.6	28.6	88.884	0	65.08	298670000	73	19.6839	18.0784	19.2971	19.1782	21.0258	20.4639	21.5026	19.4457	19.3325	17.9957	19.1185	19.2001	18.8861	19.6839	16.6458	18.4704	19.1782	21.0258	20.4639	21.5026	21.2224	19.9287	19.8764	22.2499	22.2746
O75592	O75592	E3 ubiquitin-protein ligase MYCBP2	MYCBP2	0.823135	0.692284	0.350414	0.185535	0.11834	-0.101576	0.673529	0.379517	NaN	NaN	13	13	13	4.3	4.3	4.3	510.08	0	40.555	47764000	38	19.4078	16.3259	18.099	18.7767	18.2335	18.9101	18.7018	18.6329	18.883	19.5209	19.5591	19.2956	18.3664	19.4078	18.4276	18.9579	18.7767	18.2335	18.9101	18.7018	19.4021	18.1762	18.617	19.257	19.1412
O75643	O75643	U5 small nuclear ribonucleoprotein 200 kDa helicase	SNRNP200	0.473304	-0.256593	0.293696	0.129108	0.370861	-0.47029	0.730052	-0.626115	0.334766	-0.369522	39	39	39	23.6	23.6	23.6	244.5	0	289.73	1005900000	261	23.3326	22.5791	22.2846	23.1236	22.5617	23.413	23.137	23.1166	21.7815	22.5417	22.6424	23.0035	22.8876	23.3326	22.5791	22.2846	23.1236	22.5617	23.413	23.137	23.0433	22.7644	23.0691	23.0453	23.2073
O75688	O75688	Protein phosphatase 1B	PPM1B	1.12431	-0.524404	2.96057	-1.67674	1.65507	-0.985101	1.89995	-1.48499	1.14685	-0.960582	21	21	19	57	57	52.4	52.642	0	143.52	947020000	171	22.4544	24.03	23.6998	23.6998	22.9365	24.0159	22.9303	22.5532	23.0577	22.7839	23.1796	22.7975	22.8531	22.4544	24.03	23.6998	23.6998	22.9365	24.0159	22.9303	22.2705	20.9384	20.5834	22.4226	22.0858
O75717	O75717	WD repeat and HMG-box DNA-binding protein 1	WDHD1	0.0313911	0.0409744	2.22879	1.3527	0.174306	0.203453	0.152922	0.203645	NaN	NaN	10	10	10	14.8	14.8	14.8	125.97	0	31.649	85261000	29	19.5582	17.8085	18.1949	16.9359	18.8412	18.5482	20.1269	18.4654	18.1742	18.9992	18.5046	18.4949	19.0481	19.5582	19.1616	18.8068	17.3032	18.8412	18.5482	20.1269	20.0752	19.8971	20.9421	19.8044	20.2837
O75821	O75821	Eukaryotic translation initiation factor 3 subunit G	EIF3G	1.56149	0.522167	0.159731	-0.132412	0.191113	0.129299	0.374152	-0.249125	1.47287	-0.771292	21	21	21	72.2	72.2	72.2	35.611	0	308.34	1552900000	264	24.0825	23.2014	22.9252	23.4891	23.2439	23.4952	23.7364	23.8244	23.478	23.7284	24.129	24.2964	24.3973	24.0825	23.2014	22.9252	23.4891	23.2439	23.4952	23.7364	24.0214	22.875	22.0046	23.4223	23.8837
O75822	O75822	Eukaryotic translation initiation factor 3 subunit J	EIF3J	1.13001	1.28618	2.22103	1.88531	0.846972	1.11206	0.504195	0.844908	0.230167	-0.325637	15	15	15	47.3	47.3	47.3	29.062	0	92.289	1116700000	201	23.7776	21.0944	18.9693	22.2825	21.7451	22.0617	23.1473	22.8086	22.8545	23.2482	23.1396	23.1122	23.7636	23.7776	21.0944	19.6772	22.2825	21.7451	22.0617	23.1473	23.8133	24.0632	24.059	23.6587	23.7272
O75874	O75874	Isocitrate dehydrogenase [NADP] cytoplasmic	IDH1	0.104686	-0.124704	0.418504	0.383421	0.96165	0.926042	0.60984	0.507603	NaN	NaN	8	8	8	22.9	22.9	22.9	46.659	0	31.808	109030000	56	19.2162	18.1253	18.8472	17.6736	20.2119	20.1235	19.8696	19.59	19.324	19.2996	18.3088	18.5691	19.0752	19.2162	18.7246	19.568	17.4279	20.2119	20.1235	19.8696	20.0499	19.4088	19.6391	19.7252	19.2547
O75937	O75937	DnaJ homolog subfamily C member 8	DNAJC8	0.734581	-0.351282	0.251449	0.153426	0.108493	-0.127523	0.00849925	0.0100282	NaN	NaN	5	5	5	27.7	27.7	27.7	29.841	0	106.74	114430000	29	19.4336	20.1361	19.3744	18.6586	20.0568	19.9208	20.1254	19.1903	19.0131	19.2496	19.4659	19.801	19.2058	19.4336	20.1361	19.3641	18.6586	20.0568	19.9208	20.1254	20.2269	19.924	19.4561	19.7164	19.5008
O75947	O75947	ATP synthase subunit d, mitochondrial	ATP5H	0.0614197	-0.0743356	0.0876255	0.13487	0.929615	0.80401	0.215332	-0.361134	0.461864	-0.475027	8	8	8	54.7	54.7	54.7	18.491	0	32.826	253220000	58	21.5132	20.1296	19.3416	20.5411	21.5103	21.0975	21.7582	20.9675	19.5061	21.3539	20.6809	20.9875	21.1079	21.5132	20.1296	18.5047	20.5411	21.5103	21.0975	21.7582	21.5065	19.9474	19.5529	21.2889	21.3732
O75964	O75964	ATP synthase subunit g, mitochondrial	ATP5L	0.968731	-0.823997	1.1155	-0.992067	0.412542	-0.330209	0.6626	-0.564039	NaN	NaN	3	3	3	32	32	32	11.428	0	4.8684	58354000	11	19.0818	19.9721	19.0011	19.6577	19.9991	19.4314	19.911	19.059	20.6983	17.1103	18.3104	18.7802	18.5729	19.3088	19.9721	18.401	19.6577	19.9991	19.4314	19.911	16.8318	20.0437	19.411	18.1337	17.6472
O76003	O76003	Glutaredoxin-3	GLRX3	0.34034	-0.423118	0.412884	0.608014	0.206097	0.358143	0.181095	-0.25212	NaN	NaN	6	6	6	21.8	21.8	21.8	37.432	0	9.4761	109620000	29	19.1653	18.927	20.5205	17.374	20.57	19.9171	20.3543	20.1527	19.3992	18.5249	18.6073	19.6925	18.3661	19.1653	17.9965	20.5205	16.373	20.57	19.9171	20.3543	19.8555	20.3603	19.574	19.7623	19.175
O76031	O76031	ATP-dependent Clp protease ATP-binding subunit clpX-like, mitochondrial	CLPX	0.313882	0.174779	0.966728	0.621463	0.0315348	-0.0309483	0.458309	0.254067	NaN	NaN	5	5	5	9.3	9.3	9.3	69.223	0	5.1422	32754000	12	19.5688	18.7357	18.0209	18.519	18.6992	18.2945	18.7122	18.5411	19.3595	18.8152	18.6155	19.1799	18.4378	19.7575	18.7357	18.0459	18.519	18.6992	18.2945	18.7122	18.8747	20.1927	20.3161	18.8371	18.858
O76094	O76094	Signal recognition particle subunit SRP72	SRP72	0.748272	0.760735	1.83207	1.36584	0.335287	0.580686	0.868901	0.883349	0.842214	0.565884	8	8	8	17.6	17.6	17.6	74.605	0	64.456	138910000	42	20.7465	17.7146	18.4144	17.8368	20.0974	19.4081	19.8854	19.2429	19.3522	20.374	19.7195	20.2219	20.5995	20.7465	17.7886	18.1221	18.395	20.0974	19.4081	19.8854	20.7847	20.0609	20.8345	20.4325	20.5622
O94776	O94776	Metastasis-associated protein MTA2	MTA2	2.01325	0.528796	3.47589	0.897518	0.348052	-0.343732	0.308882	-0.250994	1.11947	-1.04891	13	13	11	24.7	24.7	22	75.022	0	75.35	366400000	92	21.5911	21.38	21.0222	21.6188	20.5447	21.3249	21.3422	21.697	21.5262	22.0488	21.6752	21.9531	21.8359	21.5911	21.38	21.0222	21.6188	20.5447	21.3249	21.3422	22.0309	21.8187	22.2326	22.2065	22.5068
O94905;O75477	O94905	Erlin-2	ERLIN2	0.814743	-0.558462	1.81594	0.706399	0.599476	-0.366769	0.311232	-0.207775	NaN	NaN	3	3	3	12.1	12.1	12.1	37.839	0	14.924	76682000	19	19.7044	19.1413	18.4404	19.7637	19.7391	19.8596	20.0344	18.2036	19.4529	18.6488	20.272	18.5578	18.6709	18.5154	19.1413	18.9798	19.7637	19.7391	19.8596	20.0344	20.2786	20.2518	19.852	20.4089	20.199
O94906	O94906	Pre-mRNA-processing factor 6	PRPF6	0.663315	0.853938	1.57614	1.31098	0.389937	0.440736	0.20666	-0.353806	0.932335	-1.24598	17	17	17	21.9	21.9	21.9	106.92	0	85.517	425600000	126	21.8358	20.7572	18.2166	21.7485	20.5634	21.8458	21.7113	22.1433	19.987	22.278	22.6789	21.5368	22.2241	21.8358	20.7572	18.7233	21.7485	20.5634	21.8458	21.7113	22.6509	21.7228	21.6495	22.5544	22.9686
O94915	O94915	Protein furry homolog-like	FRYL	0.123011	0.18581	1.03813	0.953175	0.197186	0.207696	0.0708637	0.0923876	NaN	NaN	15	15	14	7.3	7.3	7.3	339.59	0	41.999	107320000	62	18.3245	20.6119	17.6209	20.3128	18.7598	20.4166	19.4384	19.525	19.9613	18.1261	20.5178	18.9957	20.1189	17.3225	20.6119	19.2237	20.3128	18.7598	20.4166	19.4384	20.3782	20.7242	19.3566	20.6832	20.6641
O94991;Q9H5Y7	O94991	SLIT and NTRK-like protein 5	SLITRK5	1.07053	-0.888398	0.248883	0.261196	0.0227866	0.0303942	0.518472	-0.603162	NaN	NaN	9	9	9	12	12	12	107.48	0	13.724	129500000	33	18.1472	20.9332	19.8852	20.5575	19.1699	21.1014	20.0032	18.4192	19.7325	18.5676	19.212	19.0794	19.4855	18.2241	20.9332	19.8852	20.5575	19.1699	21.1014	20.0032	19.888	20.554	20.0352	20.2933	20.7368
O95218	O95218	Zinc finger Ran-binding domain-containing protein 2	ZRANB2	1.42679	-1.69034	0.632412	1.02532	0.384755	0.68837	0.00169503	0.00395266	0.990275	1.01518	10	10	10	33.3	33.3	33.3	37.404	0	155.44	315480000	54	20.7518	18.3421	18.4213	21.145	19.81	21.5706	21.5985	19.6668	18.401	17.848	17.2032	18.0162	20.1279	20.7518	18.0322	18.3222	21.145	19.81	21.5706	21.5985	21.4454	20.1148	18.8985	22.3256	22.5386
O95232	O95232	Luc7-like protein 3	LUC7L3	0.839882	0.588089	1.50488	0.948212	1.05271	0.522993	0.937402	0.468971	0.809885	-0.569685	6	6	6	17.4	17.4	17.4	51.466	0	49.407	63769000	36	19.5196	18.0881	19.4334	18.1426	19.0575	18.5629	19.1052	20.6007	18.7044	19.3748	19.914	18.5424	19.4573	19.5196	17.5673	18.9497	17.3217	19.0575	18.5629	19.1052	19.5382	19.2257	20.3796	19.6246	18.9994
O95292	O95292	Vesicle-associated membrane protein-associated protein B/C	VAPB	0.558648	-0.448959	2.64393	1.60571	1.15591	0.838832	0.320077	0.304435	NaN	NaN	2	2	2	11.1	11.1	11.1	27.228	0	4.8024	94703000	23	19.0088	19.862	19.1951	17.1677	19.3081	18.7889	19.5233	18.6981	18.561	19.1626	17.8511	18.3912	18.5171	19.0088	17.8391	18.7472	17.2086	19.3081	18.7889	19.5233	20.0899	19.3445	19.7827	20.8101	20.743
O95336	O95336	6-phosphogluconolactonase	PGLS	0.237687	-0.548813	0.209967	0.442016	0.417356	-0.596456	0.00209699	0.00475012	NaN	NaN	6	6	6	39.5	39.5	39.5	27.547	0	31.526	86523000	14	20.4084	16.3511	21.6954	15.9654	20.0967	20.0234	20.5621	19.7443	19.5444	18.9856	18.1735	18.2385	17.823	20.4084	16.8339	21.6954	16.8714	20.0967	20.0234	20.5621	18.2425	19.6432	19.9146	20.5543	20.1968
O95347	O95347	Structural maintenance of chromosomes protein 2	SMC2	0.43317	0.507428	1.82527	1.46636	0.0408447	0.0820782	0.282516	-0.433438	0.66492	-0.856804	22	22	22	20.2	20.2	20.2	135.65	0	52.408	500300000	120	21.501	20.4521	18.7245	21.493	21.4159	21.6931	21.8983	21.1781	20.308	22.2495	22.0979	21.1871	22.1764	21.501	20.4521	18.8498	21.493	21.4159	21.6931	21.8983	22.8278	21.4108	22.0421	22.9075	23.3202
O95373	O95373	Importin-7	IPO7	0.133833	-0.175664	0.0019908	0.00216248	0.0652852	0.0857094	0.0327228	0.0355047	0.140152	-0.205977	6	5	5	7.8	6.8	6.8	119.52	0	60.065	158270000	41	20.4306	20.4033	18.456	20.1636	20.3518	19.6869	20.218	20.089	19.062	18.0646	21.2938	20.2046	19.9836	20.4306	20.4033	19.5845	20.1636	20.3518	19.6869	20.218	21.2237	18.6026	19.8102	20.7009	19.9223
O95400	O95400	CD2 antigen cytoplasmic tail-binding protein 2	CD2BP2	2.87874	-1.34885	1.65349	1.09998	1.34953	1.0533	1.84831	1.21959	2.24867	1.66494	4	4	4	17	17	17	37.646	0	15.611	162550000	42	19.8919	20.5123	19.5151	20.028	19.6102	19.9265	19.9224	19.0576	19.1368	19.185	18.8327	17.6596	17.5264	19.2864	20.5123	19.1222	20.028	19.6102	19.9265	19.9224	21.7251	20.7222	19.0635	21.1675	21.6637
O95433	O95433	Activator of 90 kDa heat shock protein ATPase homolog 1	AHSA1	1.57864	-2.03673	0.564554	-0.737378	0.759364	-1.12097	0.58702	-1.05267	NaN	NaN	8	8	8	32.8	32.8	32.8	38.274	0	16.118	215820000	23	21.3379	22.7008	20.7578	17.4662	22.0841	20.8542	21.3199	18.8467	18.5345	18.3982	17.839	20.9264	18.8243	21.3379	22.7008	20.7578	17.8882	22.0841	20.8542	21.3199	20.594	19.9552	19.9789	20.5169	20.0328
O95757	O95757	Heat shock 70 kDa protein 4L	HSPA4L	0.0473152	0.0315332	0.797052	0.384484	0.810414	-0.811096	0.151182	-0.221109	0.157666	-0.267354	30	27	27	51.1	45.9	45.9	94.511	0	68.124	779960000	166	21.9071	22.269	21.9244	21.9521	22.1133	22.5856	22.3901	21.5149	21.4406	22.623	22.666	22.5489	22.3743	21.9071	22.269	21.9244	21.9521	22.1133	22.5856	22.3901	22.8754	21.586	21.9515	22.8988	22.9692
O95777	O95777	U6 snRNA-associated Sm-like protein LSm8	LSM8	0.180626	0.231241	0.406345	0.407868	1.16764	0.980046	0.720743	0.886594	0.325672	0.471696	4	4	4	62.5	62.5	62.5	10.403	0	18.855	120180000	34	21.0855	20.6176	19.43	19.8825	18.3386	20.0257	20.51	20.8554	19.0389	21.1217	20.4609	20.7745	19.0416	21.0855	20.6176	19.43	19.8825	18.0736	20.0257	20.51	21.1592	20.4536	19.4637	20.0411	20.4203
O95816	O95816	BAG family molecular chaperone regulator 2	BAG2	3.61147	-4.00999	3.5903	-4.27406	2.69765	-3.25261	2.44478	-3.22631	1.27357	0.761694	14	14	14	68.7	68.7	68.7	23.772	0	59.316	396630000	82	19.0514	24.4494	23.0268	23.3273	22.8674	24.3362	23.2893	19.0146	19.1148	18.9819	19.2292	18.2968	18.7437	19.0158	24.4494	23.0268	23.3273	22.8674	24.3362	23.2893	17.8782	19.498	19.3506	17.4703	18.984
O95831	O95831	Apoptosis-inducing factor 1, mitochondrial	AIFM1	2.28624	-1.81956	0.851532	-0.356429	1.89558	-1.38251	1.97558	-0.941189	0.806066	0.702776	23	23	23	42.9	42.9	42.9	66.9	0	112.29	712780000	170	22.2903	22.8387	22.782	22.8615	23.393	23.5546	23.0468	21.3712	18.5009	21.8101	21.8076	21.9667	21.4264	22.2903	22.8387	22.782	22.8615	23.393	23.5546	23.0468	22.4091	22.1851	22.2515	22.89	23.1393
O96019;O94805	O96019	Actin-like protein 6A	ACTL6A	0.0959712	0.140541	1.03076	1.02571	0.0624888	0.0991352	0.0595994	-0.0749909	0.00741022	0.00771014	9	9	9	32.4	32.4	32.4	47.46	0	53.129	98493000	28	20.2439	18.047	19.4604	17.7249	19.8618	19.9088	19.8234	19.4896	20.5761	20.0417	19.864	17.9052	18.7411	20.2439	16.6652	18.668	18.3659	19.8618	19.9088	19.8234	20.4647	20.5004	19.0912	20.0843	20.2357
P00338	P00338	L-lactate dehydrogenase A chain	LDHA	1.70831	-0.909202	0.334733	0.214152	1.05512	0.416369	0.746506	0.322659	2.62199	1.23186	22	22	21	66.3	66.3	62.7	36.688	0	225.54	4301500000	267	25.25	25.0168	25.237	24.3603	25.9052	25.0865	25.6689	24.4183	23.1303	25.1758	24.0098	24.7869	24.3307	25.25	25.0168	25.237	24.3603	25.9052	25.0865	25.6689	25.517	24.6108	25.0285	25.7788	26.0087
P00367;P49448	P00367;P49448	Glutamate dehydrogenase 1, mitochondrial;Glutamate dehydrogenase 2, mitochondrial	GLUD1;GLUD2	0.735323	-0.719355	0.544912	0.672542	0.12075	-0.223315	0.257462	-0.436726	0.447179	0.476518	16	16	16	38	38	38	61.397	0	59.697	502560000	98	21.984	21.1976	19.6097	20.7208	21.848	22.1364	22.2634	20.8234	19.3128	21.4144	21.4298	19.9969	21.0722	21.984	21.1976	19.1168	20.7208	21.848	22.1364	22.2634	22.2921	20.3909	21.0648	22.6267	22.7623
P00390	P00390	Glutathione reductase, mitochondrial	GSR	0.402618	-0.472846	0.898609	0.854697	0.0331851	-0.0306022	0.0783707	0.117101	NaN	NaN	7	7	7	23.9	23.9	23.9	56.256	0	11.945	107240000	14	18.1883	20.4484	18.5889	17.3318	19.9052	19.8219	19.7697	19.2939	19.2976	17.4726	18.2379	19.0279	18.7366	17.8992	20.4484	19.1434	17.423	19.9052	19.8219	19.7697	19.5979	20.2842	19.0599	20.6521	20.5414
P00403	P00403	Cytochrome c oxidase subunit 2	MT-CO2	0.00978342	-0.0101671	0.40816	-0.472041	0.490445	-0.508585	0.469561	-0.459122	0.205181	-0.192919	3	3	3	14.5	14.5	14.5	25.565	0	4.831	93654000	24	21.0046	20.0018	19.2009	19.3084	19.9234	19.4936	19.9511	20.249	19.7548	20.3042	19.7623	18.5616	20.3502	21.0046	20.0018	19.5395	19.3084	19.9234	19.4936	19.9511	20.6114	19.2061	18.9378	17.2219	20.0462
P00441	P00441	Superoxide dismutase [Cu-Zn]	SOD1	1.69153	-1.47077	1.63343	-1.4447	1.00548	-0.977762	0.586317	-0.886491	NaN	NaN	4	4	4	39	39	39	15.936	0	16.896	47333000	10	18.3605	20.8339	21.3776	20.1159	21.1385	19.5961	19.6932	18.0811	20.062	18.1542	17.9097	18.4566	19.4681	18.8959	20.8339	21.3776	20.1159	21.1385	19.5961	19.6932	18.4687	19.8123	20.0567	18.522	17.0929
P00491	P00491	Purine nucleoside phosphorylase	PNP	1.55831	-1.08673	0.694873	-0.645977	0.609118	-0.489272	0.655133	-0.643198	0.099315	0.0921701	9	9	9	43.9	43.9	43.9	32.118	0	30.072	132930000	35	19.4623	20.6117	21.1336	18.9154	21.1184	20.5738	20.7039	19.2545	18.869	19.9125	20.0205	18.2284	19.354	19.4623	20.6117	21.1336	18.9154	21.1184	20.5738	20.7039	20.0688	20.1853	19.9319	20.266	19.8594
P00492	P00492	Hypoxanthine-guanine phosphoribosyltransferase	HPRT1	2.13126	-0.973377	0.456084	-0.431298	0.358511	-0.438956	0.0729109	-0.0610471	1.55876	0.91233	10	10	9	61.9	61.9	58.7	24.579	0	81.253	871140000	116	22.4692	22.9432	23.285	21.9489	23.2355	22.9984	23.007	21.969	21.1194	22.8406	21.5776	22.1554	21.5439	22.4692	22.9432	23.285	21.9489	23.2355	22.9984	23.007	22.4952	22.0106	20.4832	23.1579	23.0243
P00505	P00505	Aspartate aminotransferase, mitochondrial	GOT2	3.86478	-2.48349	0.0822515	-0.072154	0.498357	-0.382485	0.612243	-0.711506	2.26398	2.14889	10	10	10	30.7	30.7	30.7	47.517	0	33.754	423160000	67	20.9697	21.587	22.4846	21.1633	22.2119	21.8814	21.9998	19.3327	19.9004	19.772	20.421	17.7666	18.4473	20.9697	21.587	22.4846	21.1633	22.2119	21.8814	21.9998	20.9801	20.8731	21.7278	22.0651	22.2712
P00558;P07205	P00558	Phosphoglycerate kinase 1	PGK1	2.18853	-1.53495	0.0441261	-0.0506969	0.0452797	0.0524795	0.0495619	-0.0581407	2.47031	1.4768	30	30	30	74.3	74.3	74.3	44.614	0	193.81	2385700000	286	23.343	23.954	25.3753	22.8645	24.8877	24.3488	24.5886	22.764	21.8834	23.5947	21.6958	23.3207	22.6991	23.343	23.954	25.3753	22.8645	24.8877	24.3488	24.5886	23.2453	24.3264	24.0971	24.234	24.1362
P00918	P00918	Carbonic anhydrase 2	CA2	1.22651	-0.96331	2.40937	-0.933179	0.178193	0.206637	0.0699255	-0.103127	NaN	NaN	5	5	5	22.7	22.7	22.7	29.246	0	5.9441	89089000	13	18.0559	20.1479	18.625	19.7435	20.447	20.2598	20.3445	18.5806	19.9094	18.6689	18.3707	17.9664	18.6873	19.4336	20.1479	19.6274	19.7435	20.447	20.2598	20.3445	18.2008	19.4219	19.7453	19.1745	19.0281
P01040	P01040	Cystatin-A;Cystatin-A, N-terminally processed	CSTA	0.0480108	0.0839701	1.89747	-1.18721	0.00946997	0.0194258	0.171379	-0.241598	0.42123	-0.61814	4	4	4	59.2	59.2	59.2	11.006	0	8.5605	75202000	17	18.9331	20.7864	18.7592	20.3562	20.0672	20.3001	19.4525	20.5686	21.2226	20.6244	20.795	17.9147	18.2253	19.4966	20.7864	19.0103	20.3562	20.0672	20.3001	19.4525	18.8956	19.5888	19.212	19.2301	18.0264
P02786	P02786	Transferrin receptor protein 1;Transferrin receptor protein 1, serum form	TFRC	0.418502	0.428199	2.31909	1.52244	1.23188	1.10394	0.486406	0.528499	0.935869	0.506536	8	8	8	13.2	13.2	13.2	84.87	0	38.557	141010000	35	20.6669	17.8963	19.207	17.6996	19.8614	19.0493	19.7905	19.2901	18.9056	19.816	19.7202	19.7064	20.1347	20.6669	18.3743	18.3008	17.9209	19.8614	19.0493	19.7905	20.5539	20.1399	20.4938	20.9252	21.1085
P04040	P04040	Catalase	CAT	0.69775	0.594063	0.843414	-0.624242	0.172167	0.266024	0.116169	0.181569	NaN	NaN	5	5	5	10.4	10.4	10.4	59.755	0	24.461	56313000	26	17.9683	19.1736	17.9722	20.4784	19.8679	19.5939	19.116	19.5984	19.9618	19.286	20.2582	19.0376	20.4255	19.4039	19.1736	18.5346	20.4784	19.8679	19.5939	19.116	17.3586	19.8298	19.0388	19.1257	18.795
P04049;P10398	P04049	RAF proto-oncogene serine/threonine-protein kinase	RAF1	3.78045	-10.9557	3.78483	-10.9233	3.19441	-10.2861	4.3298	-11.6181	0.122888	-0.324323	58	58	52	83.3	83.3	76.9	73.051	0	323.31	36916000000	890	19.0313	30.9854	31.0144	30.1199	29.8594	31.1714	30.1199	18.0446	20.5254	19.5022	18.6127	15.8592	15.123	18.6373	30.9854	31.0144	30.1199	29.8594	31.1714	30.1199	18.869	19.3156	18.9769	14.9637	17.6711
P04075	P04075	Fructose-bisphosphate aldolase A	ALDOA	2.21205	-0.822059	0.0853069	0.0553197	0.192689	0.10935	0.11447	0.0646628	3.50926	0.886722	24	24	22	72.5	72.5	64.8	39.42	0	208.02	3299200000	338	24.6901	24.7325	25.6139	24.0104	25.0812	24.6475	25.0453	23.8124	23.5567	24.612	23.872	24.1189	24.0848	24.6901	24.7325	25.6139	24.0104	25.0812	24.6475	25.0453	24.8214	24.5493	24.5283	24.8749	25.4084
P04080	P04080	Cystatin-B	CSTB	1.17873	-1.60243	0.5424	-0.55662	0.417307	0.648715	0.952183	-1.37884	NaN	NaN	5	5	5	77.6	77.6	77.6	11.139	0	23.246	330610000	52	20.4096	21.4086	20.7855	17.6235	21.7678	22.1291	21.6766	19.6317	19.7947	18.0538	17.8141	21.1989	18.8643	20.4096	21.4086	20.7855	19.5968	21.7678	22.1291	21.6766	20.6199	19.5016	19.7844	20.8588	20.5147
P04181	P04181	Ornithine aminotransferase, mitochondrial;Ornithine aminotransferase, hepatic form;Ornithine aminotransferase, renal form	OAT	2.9103	-1.67663	1.23305	-0.756099	0.769389	-0.917039	0.701424	-0.537318	2.22211	1.35489	11	11	11	31	31	31	48.534	0	85.701	178720000	50	19.6362	21.1797	20.4494	20.3773	21.3089	21.3715	20.8232	18.0669	19.6881	18.7523	20.2349	18.6867	18.9224	19.6362	21.1797	20.4494	20.3773	21.3089	21.3715	20.8232	18.9775	19.3278	20.1529	20.4042	20.4404
P04259	P04259	Keratin, type II cytoskeletal 6B	KRT6B	0.145571	0.401907	0.783849	-1.65898	0.985254	-2.56492	0.299262	-0.845023	0.715134	-1.21597	41	21	1	56.4	34.2	1.6	60.066	0	116.25	877460000	222	26.7878	20.9319	19.74	23.5189	22.7656	21.9211	25.0314	22.243	24.2721	23.9617	24.6481	21.9856	23.0409	26.7878	20.9319	19.74	23.5189	22.7656	21.9211	25.0314	23.7592	20.1724	19.9708	21.3122	21.0081
P04350	P04350	Tubulin beta-4A chain	TUBB4A	0.00938911	0.0116287	0.206063	-0.24858	0.0174793	-0.0142941	0.000575357	0.000799361	NaN	NaN	21	2	2	58.1	6.3	6.3	49.585	0	10.295	42953000	17	17.7544	19.4908	18.8257	17.4621	19.1544	19.5653	19.0429	19.66	19.384	18.5298	18.8184	17.8193	18.3974	17.8237	19.4908	19.4308	18.4048	19.1544	19.5653	19.0429	18.0579	19.5447	19.539	16.7982	19.2258
P04406;O14556	P04406	Glyceraldehyde-3-phosphate dehydrogenase	GAPDH	2.24756	-1.08789	1.61795	-1.00541	0.6537	-0.449229	0.247958	-0.213421	2.00975	0.874467	24	24	24	74.6	74.6	74.6	36.053	0	323.31	6087900000	567	25.3522	26.4622	26.5997	24.7382	26.5979	26.109	26.0628	24.7389	24.46	25.0962	24.6009	25.144	25.3657	25.3522	26.4622	26.5997	24.7382	26.5979	26.109	26.0628	25.1631	24.3346	24.2324	25.2722	24.83
P04632	P04632	Calpain small subunit 1	CAPNS1	0.271631	0.233637	0.275952	0.383446	2.46939	1.03095	1.13785	0.888395	NaN	NaN	2	2	2	9.3	9.3	9.3	28.315	0	27.261	44284000	12	19.0742	17.9864	18.3631	17.8315	18.7779	18.3441	19.2166	17.5572	19.4399	18.5068	18.466	19.7593	18.753	18.423	16.9555	20.5397	17.8315	18.7779	18.3441	19.2166	19.2005	19.9587	19.7359	17.8615	17.6291
P04792	P04792	Heat shock protein beta-1	HSPB1	0.933488	-0.649498	0.47397	0.308759	0.215999	0.208623	0.278563	0.349379	1.50889	0.949541	6	6	6	49.3	49.3	49.3	22.782	0	16.373	124280000	36	18.9532	19.9573	20.5622	19.485	20.2376	19.372	19.8411	19.4439	18.8777	19.774	19.9088	19.0837	17.6507	19.0517	19.9573	20.5622	19.485	20.2376	19.372	19.8411	20.3115	20.0089	19.1514	20.1038	20.964
P04843	P04843	Dolichyl-diphosphooligosaccharide--protein glycosyltransferase subunit 1	RPN1	0.25654	0.208588	3.65252	1.2943	0.0599331	0.0762904	1.73385	0.729968	0.904658	0.521379	17	17	17	32.8	32.8	32.8	68.569	0	40.755	651790000	143	22.8234	21.2646	21.9134	21.3307	22.1313	21.5301	22.2074	22.1712	20.787	22.4675	22.0292	22.5607	22.5511	22.8234	21.2646	21.9134	21.3307	22.1313	21.5301	22.2074	22.9638	23.3647	22.9583	23.1501	23.4215
P04844	P04844	Dolichyl-diphosphooligosaccharide--protein glycosyltransferase subunit 2	RPN2	0.10548	0.157311	1.74159	1.46548	0.372352	0.385577	0.321101	0.451283	0.0462364	0.0473442	6	6	6	16.3	16.3	16.3	69.283	0	52.236	192610000	56	20.7632	19.9682	20.9308	17.5435	20.5648	20.6392	20.9741	19.0885	20.2342	20.7791	20.32	20.8557	20.8526	20.7632	19.9682	19.0039	17.4523	20.5648	20.6392	20.9741	21.6341	21.0012	21.5484	21.3398	21.3298
Q99878;Q96KK5;Q9BTM1;Q16777;Q93077;Q7L7L0;Q6FI13;P20671;P0C0S8;P04908;Q71UI9;P0C0S5;Q96QV6;P16104;Q8IUE6	Q99878;Q96KK5;Q9BTM1;Q16777;Q93077;Q7L7L0;Q6FI13;P20671;P0C0S8;P04908;Q71UI9;P0C0S5;Q96QV6;P16104	Histone H2A type 1-J;Histone H2A type 1-H;Histone H2A.J;Histone H2A type 2-C;Histone H2A type 1-C;Histone H2A type 3;Histone H2A type 2-A;Histone H2A type 1-D;Histone H2A type 1;Histone H2A type 1-B/E;Histone H2A.V;Histone H2A.Z;Histone H2A type 1-A;Histone H2AX	HIST1H2AJ;HIST1H2AH;H2AFJ;HIST2H2AC;HIST1H2AC;HIST3H2A;HIST2H2AA3;HIST1H2AD;HIST1H2AG;HIST1H2AB;H2AFV;H2AFZ;HIST1H2AA;H2AFX	1.27117	-1.56524	3.93848	-4.36148	0.0515422	-0.145014	0.139002	0.178472	1.5562	1.5159	3	3	3	27.3	27.3	27.3	13.936	0	112.75	956130000	55	22.0172	24.6566	24.0074	23.8577	22.6429	23.3301	23.5323	22.5207	18.496	22.9341	22.15	22.6364	22.4807	22.0172	24.6566	24.0074	23.8577	22.6429	23.3301	23.5323	17.9911	18.7246	20.5679	17.946	17.3791
P05023;P13637;P50993;Q13733;P20648;P54707	P05023	Sodium/potassium-transporting ATPase subunit alpha-1	ATP1A1	0.205866	-0.16487	2.67692	0.876933	0.0780996	-0.0674008	0.0749024	0.059491	0.277822	0.224361	32	32	32	34.7	34.7	34.7	112.89	0	191.34	1280900000	309	23.8536	22.5267	23.0227	22.258	23.0921	22.9329	23.3255	22.3932	21.7304	23.4586	22.9734	23.2744	23.1906	23.8536	22.5267	23.0227	22.258	23.0921	22.9329	23.3255	23.8211	23.6694	23.8092	23.9761	23.9997
P05089	P05089	Arginase-1	ARG1	1.15503	0.858488	0.267965	-0.400791	0.180478	-0.244431	0.265186	-0.272966	1.69279	-1.03752	7	7	7	22	22	22	34.735	0	8.3599	47146000	13	17.9268	20.4511	19.923	20.6815	19.5233	19.7147	18.8532	19.5439	20.7664	20.7235	20.8004	20.3388	20.4696	17.6815	20.4511	18.0824	20.6815	19.5233	19.7147	18.8532	19.0469	20.6432	19.6712	18.4011	17.6697
P05091;P00352;P47895	P05091	Aldehyde dehydrogenase, mitochondrial	ALDH2	0.192839	-0.286526	0.74566	1.00442	1.38053	1.56283	0.815847	1.06427	NaN	NaN	5	5	4	11.4	11.4	9.9	56.381	0	6.1883	205960000	21	18.0168	17.622	18.1788	19.1703	20.0419	20.7106	19.9466	19.2397	19.924	18.0698	18.1434	19.7188	17.7742	18.9974	17.542	18.2708	19.1703	20.0419	20.7106	19.9466	17.8637	19.9227	19.5058	21.3759	21.4186
P05141;Q9H0C2	P05141	ADP/ATP translocase 2;ADP/ATP translocase 2, N-terminally processed	SLC25A5	0.0140584	0.0142468	0.842562	-0.890021	0.434279	0.370341	0.0509448	0.0743359	0.0457305	0.0600891	13	13	5	38.6	38.6	14.4	32.852	0	101.11	1990700000	111	24.5564	24.4893	22.4329	23.7956	24.3389	24.4162	24.6906	24.3131	23.6404	24.2177	23.7325	24.432	24.3667	24.5564	24.4893	22.4329	23.7956	24.3389	24.4162	24.6906	24.144	23.8614	20.9013	23.7168	22.7314
P05198	P05198	Eukaryotic translation initiation factor 2 subunit 1	EIF2S1	0.329489	0.630141	0.539545	0.742829	0.533777	0.855177	0.392891	0.577691	0.150396	0.19193	12	12	12	36.5	36.5	36.5	36.112	0	104.94	301370000	68	22.046	17.382	18.105	20.4068	21.1836	20.7019	21.3096	18.4465	20.9059	21.3898	21.2471	21.3176	21.4467	22.046	17.3779	19.1186	20.4068	21.1836	20.7019	21.3096	21.3499	21.0375	20.2906	21.3454	21.3018
P05386	P05386	60S acidic ribosomal protein P1	RPLP1	1.91559	-1.42412	3.14858	-3.03072	1.309	-0.96748	1.4523	-2.73295	0.552131	-1.41532	4	4	4	79.8	79.8	79.8	11.514	0	177.97	2166300000	130	25.2348	26.3036	27.3258	25.4345	26.4686	24.6245	25.1075	24.3238	24.7437	24.2195	23.1461	25.3803	24.3557	25.2348	26.3036	27.3258	25.4345	26.4686	24.6245	25.1075	21.9299	24.1358	20.3585	23.7474	22.9446
P05387	P05387	60S acidic ribosomal protein P2	RPLP2	2.6254	-1.09557	3.07376	-3.33598	0.682385	-0.502179	0.924849	-0.891524	0.147603	0.204042	10	10	10	82.6	82.6	82.6	11.665	0	177.99	2097600000	216	23.796	25.7228	24.7666	24.6851	24.9737	25.096	24.9747	23.1569	23.9542	23.5928	23.6021	24.0157	24.2605	23.796	25.7228	24.7666	24.6851	24.9737	25.096	24.9747	22.8946	20.0509	18.7987	21.9169	21.5979
P05388;Q8NHW5	P05388;Q8NHW5	60S acidic ribosomal protein P0;60S acidic ribosomal protein P0-like	RPLP0;RPLP0P6	0.0543089	-0.0293877	1.75147	-0.535008	1.45993	-0.470384	1.74079	-0.584797	1.96351	-0.55541	10	10	10	48.6	48.6	48.6	34.273	0	138.5	1760600000	247	24.473	24.924	25.1596	24.3396	24.2034	24.0146	24.3557	24.6756	24.7878	24.527	24.454	24.3106	24.0428	24.473	24.924	25.1596	24.3396	24.2034	24.0146	24.3557	23.6324	24.0376	24.066	24.3312	23.9864
P05455	P05455	Lupus La protein	SSB	1.8314	-0.81177	1.53043	-1.47776	0.392285	0.287155	0.499377	-0.305076	1.03918	0.506694	12	12	12	42.2	42.2	42.2	46.836	0	65.218	705800000	145	22.9851	22.3149	23.6087	22.9424	23.9546	22.9365	23.5208	22.4643	21.9424	23.0134	21.7738	22.5585	22.4595	22.9851	22.3149	23.6087	22.9424	23.9546	22.9365	23.5208	22.9982	20.3123	19.437	22.4298	22.5615
P06454	P06454	Prothymosin alpha;Prothymosin alpha, N-terminally processed;Thymosin alpha-1	PTMA	0.35303	-0.997084	0.353526	-0.773332	0.53599	0.782034	0.66334	0.788728	0.742751	1.52048	8	8	8	40.5	40.5	40.5	12.203	0	240.69	2926000000	275	24.9677	24.5356	22.8362	24.2337	26.5693	25.8366	25.4461	24.7516	17.6918	25.7248	24.8828	25.2848	25.189	24.9677	24.5356	22.8362	24.2337	26.5693	25.8366	25.4461	24.7665	19.682	25.7287	24.681	25.3168
P06493	P06493	Cyclin-dependent kinase 1	CDK1	0.249816	-0.519788	0.755291	0.965349	0.157768	0.301097	0.200949	-0.297236	NaN	NaN	8	8	7	26.6	26.6	23.9	34.095	0	10.109	267820000	38	21.2636	20.704	18.0807	17.7686	21.2305	20.8016	21.1898	19.1342	20.3336	21.559	17.9803	21.0344	17.7302	21.2636	20.704	18.8982	18.0016	21.2305	20.8016	21.1898	21.8027	19.9126	19.9067	21.8419	22.0354
P06576	P06576	ATP synthase subunit beta, mitochondrial	ATP5B	1.36308	-0.478283	0.675783	0.256189	1.04209	-0.391014	0.14877	0.094665	1.51297	0.572948	24	24	24	61.2	61.2	61.2	56.559	0	323.31	3594500000	470	24.8385	24.9338	25.0696	23.985	25.1324	25.2874	25.0386	24.3938	23.8522	24.3673	24.6494	24.6562	24.5989	24.8385	24.9338	25.0696	23.985	25.1324	25.2874	25.0386	24.8921	25.2653	25.449	25.2712	24.9462
P06702	P06702	Protein S100-A9	S100A9	0.115765	0.135	0.545203	-0.600274	0.0750168	0.117969	0.345244	-0.387856	NaN	NaN	3	3	3	37.7	37.7	37.7	13.242	0	3.8352	29532000	13	18.7659	20.391	18.2589	17.4855	20.1395	19.3876	19.0807	19.6793	19.2894	19.4743	18.5913	19.1687	19.0432	19.2227	20.391	18.1906	18.013	20.1395	19.3876	19.0807	17.0962	19.6036	19.8766	18.2919	18.012
P06730	P06730	Eukaryotic translation initiation factor 4E	EIF4E	0.0044367	0.0054359	1.00645	0.972158	0.249899	0.384275	0.0232995	0.0397118	0.0867473	0.166013	6	6	6	39.6	39.6	39.6	25.097	0	27.523	335920000	39	21.0326	19.9033	19.1392	20.4823	20.4534	20.7537	20.8697	19.9638	19.0256	21.1682	20.0716	20.918	21.1433	21.0326	19.9033	18.1216	20.4823	20.4534	20.7537	20.8697	21.8253	19.882	20.345	21.561	21.2538
P06733;P13929;P09104	P06733	Alpha-enolase	ENO1	1.66255	-0.778389	0.19396	-0.143095	0.167964	0.132599	0.193612	0.143198	2.9868	0.921586	36	36	36	79.7	79.7	79.7	47.168	0	323.31	12115000000	990	26.7867	27.0458	27.7667	25.6482	27.2413	26.8523	26.974	26.0756	25.8475	26.457	25.6965	26.5348	26.1312	26.7867	27.0458	27.7667	25.6482	27.2413	26.8523	26.974	26.2233	26.9087	26.4621	27.1057	26.7133
P06737;P11217	P06737	Glycogen phosphorylase, liver form	PYGL	2.3985	-1.74877	0.310724	-0.39434	1.14298	-1.1727	0.895203	-1.02184	NaN	NaN	17	17	14	25.5	25.5	20.5	97.147	0	46.863	235830000	54	19.928	19.2397	21.4279	20.6478	21.7831	21.3855	21.4253	18.1047	19.6081	20.1539	18.5455	18.6634	19.4352	19.928	19.2397	21.4279	20.6478	21.7831	21.3855	21.4253	19.2065	20.3142	19.276	21.2595	20.8075
P06744;CON__Q3ZBD7;Q8N196	P06744	Glucose-6-phosphate isomerase	GPI	3.05452	-3.1056	1.03973	-1.66545	0.54483	-0.988499	1.03867	-1.6608	NaN	NaN	12	12	12	30.5	30.5	30.5	63.146	0	57.989	309780000	57	19.17	22.253	23.1918	21.3831	23.2552	22.4375	22.8795	17.8284	18.9602	20.6009	18.4647	18.6539	19.347	17.5238	22.253	23.1918	21.3831	23.2552	22.4375	22.8795	20.0547	20.0127	18.5681	20.6501	20.3475
P06748	P06748	Nucleophosmin	NPM1	0.997733	-0.601845	2.97433	-1.61621	1.0381	-0.653095	1.58322	-0.959044	0.544958	-0.357199	18	18	18	59.5	59.5	59.5	32.575	0	323.31	5173500000	396	25.6028	25.9723	27.493	25.9799	27.1753	26.1228	26.0302	25.8367	25.1674	25.7748	26.0023	26.3726	25.272	25.6028	25.9723	27.493	25.9799	27.1753	26.1228	26.0302	24.4405	25.8606	24.362	24.6571	24.1827
P06753	P06753	Tropomyosin alpha-3 chain	TPM3	2.08338	-1.10864	0.352344	0.34561	1.23296	0.655979	0.0253533	-0.0314307	2.04545	1.41576	12	6	6	29.5	18.6	18.6	32.95	0	27.552	279480000	46	19.4926	20.2796	20.7718	20.2251	20.9883	20.9913	21.5299	20.2879	19.179	19.2766	19.7965	18.7068	19.7686	19.4926	20.2796	20.7718	20.2251	20.9883	20.9913	21.5299	20.8022	20.265	19.5804	21.5959	21.66
P07195;Q6ZMR3;P07864	P07195	L-lactate dehydrogenase B chain	LDHB	1.35871	-0.711296	0.280475	0.231698	1.16792	0.564595	0.452647	0.262224	2.91142	0.97352	19	18	18	58.1	54.5	54.5	36.638	0	323.31	7399000000	476	25.8411	25.8867	25.4931	25.2387	27.1156	25.9921	26.4424	24.9182	24.5196	25.7788	25.3721	25.6549	25.4969	25.8411	25.8867	25.4931	25.2387	27.1156	25.9921	26.4424	26.4568	25.2149	25.6478	26.5779	26.8253
P07237	P07237	Protein disulfide-isomerase	P4HB	0.384967	-0.251024	0.782825	0.511705	0.813108	0.383776	0.137978	-0.20802	0.0488819	0.0800762	21	21	21	40.4	40.4	40.4	57.116	0	164.64	755060000	165	22.6254	21.9765	21.9211	21.5702	23.1583	22.5649	22.7531	21.8886	21.3242	22.7021	22.5128	22.0045	22.2641	22.6254	21.9765	21.9211	21.5702	23.1583	22.5649	22.7531	22.9725	21.6378	22.5895	23.2581	23.4274
P07339	P07339	Cathepsin D;Cathepsin D light chain;Cathepsin D heavy chain	CTSD	0.159453	-0.292316	1.12011	-1.28512	0.673502	-0.746077	0.571521	-0.634843	NaN	NaN	7	7	7	23.8	23.8	23.8	44.552	0	43.797	100920000	39	17.9047	20.8679	18.1822	21.2488	21.2413	20.6254	19.9655	20.2193	19.4154	18.755	21.7883	19.2141	18.8847	18.3057	20.8679	19.0332	21.2488	21.2413	20.6254	19.9655	19.8661	20.5577	19.403	18.2642	17.7162
P07355;A6NMY6	P07355;A6NMY6	Annexin A2;Putative annexin A2-like protein	ANXA2;ANXA2P2	0.537354	-0.328682	0.440434	-0.331854	0.25758	-0.352582	0.042036	-0.0445951	0.364202	0.284087	17	17	17	47.8	47.8	47.8	38.604	0	62.196	486190000	141	21.6238	21.7533	20.7843	22.5236	22.4694	22.1409	22.2972	21.4711	21.0485	22.1592	21.5741	21.4036	22.0221	21.6238	21.7533	20.7843	22.5236	22.4694	22.1409	22.2972	21.6222	21.7751	20.3278	21.9423	22.019
P07437;A6NNZ2;CON__ENSEMBL:ENSBTAP00000025008;Q9H4B7	P07437	Tubulin beta chain	TUBB	1.28759	-0.742801	0.168705	-0.15824	1.26258	-0.899452	1.40265	-0.846726	0.266304	-0.103925	24	6	5	64	20.5	17.1	49.67	0	116.7	4683400000	508	24.8818	26.6245	27.1752	25.1554	25.8795	25.4966	25.5457	25.0206	24.8265	25.0563	25.0805	25.2522	25.243	24.8818	26.6245	27.1752	25.1554	25.8795	25.4966	25.5457	25.0986	26.1157	26.1254	25.8384	25.4556
P07737	P07737	Profilin-1	PFN1	1.60415	-0.690985	0.837642	-0.373487	0.485406	0.250613	0.130799	0.0841039	2.4079	0.775089	13	13	9	95	95	62.1	15.054	0	66.825	3228300000	318	24.6023	24.6617	25.5094	24.0063	25.4749	24.8208	25.1135	23.8655	23.601	24.5808	24.0881	24.5151	24.5082	24.6023	24.6617	25.5094	24.0063	25.4749	24.8208	25.1135	24.5305	24.3201	24.1422	24.7428	24.5084
P07741	P07741	Adenine phosphoribosyltransferase	APRT	0.550146	-0.781725	0.0339987	0.0516657	0.214982	0.266314	0.0602557	0.0928861	0.571389	0.915886	8	8	8	57.2	57.2	57.2	19.608	0	27.095	487270000	60	22.952	23.5459	24.1609	21.7769	22.8967	21.5676	21.9994	22.2628	18.9596	22.8616	21.9766	23.1168	22.3319	22.952	23.5459	24.1609	21.7769	22.8967	21.5676	21.9994	21.813	24.2238	23.6534	22.3089	22.1644
P07814	P07814	Bifunctional glutamate/proline--tRNA ligase;Glutamate--tRNA ligase;Proline--tRNA ligase	EPRS	0.217421	-0.102567	0.517052	0.280645	0.215387	-0.133049	0.445592	-0.360212	0.295469	-0.257645	53	53	53	46.1	46.1	46.1	170.59	0	323.31	2104700000	452	24.0256	23.262	24.601	23.75	23.7665	24.0562	24.2487	23.7625	23.5468	24.1924	23.9946	23.7445	23.8954	24.0256	23.262	24.601	23.75	23.7665	24.0562	24.2487	24.4517	23.4748	23.6925	24.5811	24.619
P07900;Q58FG0;Q14568	P07900	Heat shock protein HSP 90-alpha	HSP90AA1	3.96916	-2.14213	1.64345	-0.995182	2.37152	-1.35789	2.30199	-1.38293	1.8451	0.7592	53	53	35	65	65	46.6	84.659	0	323.31	29913000000	1941	26.9619	28.9496	28.4205	28.5933	28.583	29.5726	29.2103	26.1786	25.9783	26.7031	26.4531	26.6366	26.8758	26.9619	28.9496	28.4205	28.5933	28.583	29.5726	29.2103	27.5388	27.0825	27.2072	27.8676	27.8549
P07910;O60812;B2RXH8	P07910	Heterogeneous nuclear ribonucleoproteins C1/C2	HNRNPC	2.07284	-2.10718	1.34298	-1.45618	0.242222	-0.321628	0.402126	-0.63788	1.55731	1.40038	9	9	9	30.7	30.7	30.7	33.67	0	39.212	181300000	47	18.0707	21.8693	22.9494	20.6793	21.8728	21.2326	20.8828	18.7379	18.4778	19.4026	19.5691	18.323	19.3239	18.5115	21.8693	22.9494	20.6793	21.8728	21.2326	20.8828	19.184	20.1352	20.9647	19.3294	18.672
P07954	P07954	Fumarate hydratase, mitochondrial	FH	0.250642	-0.349039	0.119947	-0.156204	0.233429	0.223742	0.333407	-0.36614	3.08609	1.14551	7	7	7	24.1	24.1	24.1	54.636	0	32.272	99766000	47	18.9021	19.3676	20.8179	16.7792	20.4849	19.9762	20.0653	18.6705	19.8788	18.8338	18.802	19.4014	19.2277	18.9021	19.3676	20.8179	17.3762	20.4849	19.9762	20.0653	19.1506	19.5506	19.5107	18.926	19.3839
P08107	P08107	Heat shock 70 kDa protein 1A	HSPA1A	1.61002	-0.671518	1.92993	-0.794248	2.36214	-0.997717	0.0909137	0.101474	1.22469	0.772992	49	42	27	79.1	74.6	48.7	70.051	0	323.31	30930000000	1893	27.0258	28.6503	28.7097	28.4663	28.2426	28.8511	28.2568	27.4878	27.5987	27.8429	27.7773	27.6819	27.4703	27.0258	28.6503	28.7097	28.4663	28.2426	28.8511	28.2568	27.1605	27.5198	27.6433	27.5447	27.4716
P08133	P08133	Annexin A6	ANXA6	3.16764	-2.34499	0.269598	-0.453956	0.244546	-0.326649	0.100985	-0.154019	1.69843	1.94574	22	22	22	39.2	39.2	39.2	75.872	0	110.04	434130000	105	20.465	20.3274	21.5399	20.7533	22.3986	21.8536	22.1389	20.3947	19.8841	18.5409	18.9338	18.5783	17.7211	20.465	20.3274	21.5399	20.7533	22.3986	21.8536	22.1389	18.4085	19.6176	20.5179	22.4382	21.9877
P08195	P08195	4F2 cell-surface antigen heavy chain	SLC3A2	0.578843	-0.509062	0.112266	0.113783	0.766195	-0.577895	0.475042	-0.412932	NaN	NaN	11	11	11	22.1	22.1	22.1	67.993	0	14.406	118000000	42	20.4718	19.3932	21.4046	19.452	20.1177	19.2	20.2971	18.9143	19.4551	20.152	18.34	20.1765	20.196	20.4718	19.3932	21.4046	19.452	20.1177	19.2	20.2971	20.3952	20.4839	19.1048	20.4003	20.6599
P08238;Q58FF7	P08238	Heat shock protein HSP 90-beta	HSP90AB1	4.35929	-2.05429	2.48849	-1.03843	3.34869	-1.64213	2.98579	-1.40366	1.49094	0.650636	53	36	30	64.9	48.2	41.9	83.263	0	323.31	12726000000	949	26.231	28.1803	27.6057	27.3625	27.5222	28.1221	27.7325	25.433	24.7266	25.7615	25.2549	25.9521	25.7657	26.231	28.1803	27.6057	27.3625	27.5222	28.1221	27.7325	26.3975	26.2002	26.3858	26.6875	26.6508
P08243	P08243	Asparagine synthetase [glutamine-hydrolyzing]	ASNS	1.94868	-1.10263	0.232182	-0.251396	0.00678732	0.0086026	0.336251	-0.346322	1.14325	0.82242	13	13	13	28.3	28.3	28.3	64.369	0	12.812	168520000	48	20.6868	20.3442	21.8381	19.6044	21.2784	20.1807	20.4452	19.3066	19.2066	20.1168	19.5353	20.1644	18.8069	20.6868	20.3442	21.8381	19.6044	21.2784	20.1807	20.4452	20.7142	20.0309	18.783	20.9701	20.5122
P08559;P29803	P08559	Pyruvate dehydrogenase E1 component subunit alpha, somatic form, mitochondrial	PDHA1	0.147425	0.0863264	0.719631	-0.71175	1.60646	-1.41126	1.0377	-1.25289	0.965117	-1.43213	17	17	17	51	51	51	43.295	0	165.08	1444800000	156	23.7537	23.7731	23.1015	23.9817	23.373	24.4041	24.1247	24.2497	23.6233	23.5714	23.4483	24.2585	24.0911	23.7537	23.7731	23.1015	23.9817	23.373	24.4041	24.1247	23.6881	23.6988	20.5039	23.7416	23.5486
P08579	P08579	U2 small nuclear ribonucleoprotein B	SNRPB2	2.31212	-1.90382	1.63688	-1.75253	0.56236	-0.535652	1.3822	-0.997605	NaN	NaN	9	9	7	40.9	40.9	34.2	25.486	0	49.117	188180000	40	19.6403	20.8587	18.8791	21.704	21.4057	21.5885	21.2342	18.2482	19.4996	18.7391	18.2334	20.2044	18.2043	19.6403	20.8587	18.6424	21.704	21.4057	21.5885	21.2342	17.3342	19.1845	20.0564	17.6676	19.177
P08670;P17661;P41219	P08670	Vimentin	VIM	0.592784	-0.920827	0.601957	0.85718	0.0106184	0.0191398	0.572516	-0.812936	NaN	NaN	17	16	15	40.3	38.8	36.9	53.651	0	55.387	338060000	67	22.425	19.7394	18.2643	20.5136	20.9058	22.2313	21.7556	18.226	19.4379	21.0689	21.0721	18.8547	20.817	22.425	19.7394	19.0165	20.5136	20.9058	22.2313	21.7556	22.6519	19.3708	21.7129	22.3636	21.9572
P0CW22;P08708	P0CW22;P08708	40S ribosomal protein S17-like;40S ribosomal protein S17	RPS17L;RPS17	0.0336858	0.0143988	2.29666	-0.832581	1.46695	0.679076	0.705631	0.390123	0.618745	0.375724	10	10	10	62.2	62.2	62.2	15.55	0	146.9	3238900000	293	25.3491	25.302	25.0127	25.0125	25.2382	24.8891	24.5427	25.3439	24.7924	24.7346	25.109	25.3182	25.0853	25.3491	25.302	25.0127	25.0125	25.2382	24.8891	24.5427	23.3483	25.0786	24.4109	24.1785	24.1406
P08758	P08758	Annexin A5	ANXA5	0.315984	-0.194962	1.53985	0.693522	0.551763	0.323991	0.788162	0.449847	1.76289	0.644809	11	11	11	39.4	39.4	39.4	35.936	0	40.913	668680000	103	21.9618	22.1306	21.6997	20.9022	22.738	22.2283	22.4612	21.6509	21.3786	22.135	21.7498	21.8642	22.1561	21.9618	22.1306	21.6997	20.9022	22.738	22.2283	22.4612	22.2594	22.8483	22.9161	22.6974	22.3762
P08865	P08865	40S ribosomal protein SA	RPSA	1.45536	0.450182	0.602655	-0.222828	0.306413	-0.146325	0.546226	-0.204933	3.21666	-0.655115	16	16	16	60	60	60	32.854	0	323.31	5929900000	654	26.2871	25.6596	26.4297	25.5692	25.4446	25.6505	25.4973	25.943	25.9867	26.1501	26.4661	26.462	26.44	26.2871	25.6596	26.4297	25.5692	25.4446	25.6505	25.4973	25.744	25.3854	25.6134	25.7502	25.2089
P09001	P09001	39S ribosomal protein L3, mitochondrial	MRPL3	0.141958	0.174089	0.168315	0.141251	0.201386	-0.232354	0.638733	-0.420552	NaN	NaN	4	4	4	23	23	23	38.632	0	5.9253	67962000	16	17.3678	19.524	18.8171	19.9109	19.052	20.127	19.4668	20.158	18.4752	19.7628	20.0301	19.3106	18.3926	18.821	19.524	18.5848	19.9109	19.052	20.127	19.4668	19.9959	18.6957	18.6894	19.988	19.9212
P09012	P09012	U1 small nuclear ribonucleoprotein A	SNRPA	0.28727	-0.294064	0.309296	0.303478	0.716516	0.578823	0.285032	0.281005	NaN	NaN	5	3	3	22	16.7	16.7	31.279	0	5.511	59101000	12	19.2943	18.7506	19.1587	17.0465	19.5106	19.4976	19.8867	18.9635	19.2015	19.1263	17.7538	18.9292	18.3855	18.623	18.7506	18.8804	17.7817	19.5106	19.4976	19.8867	18.417	20.1531	20.4464	18.5825	19.0271
P09211	P09211	Glutathione S-transferase P	GSTP1	1.69209	-1.31773	1.38443	-1.40592	0.192549	-0.238483	0.837569	-1.12586	0.0734544	0.140519	11	11	11	61	61	61	23.356	0	61.467	849340000	110	22.4086	23.3938	24.8274	21.3454	23.4936	23.2756	23.2673	21.9369	21.6395	22.6304	20.9023	22.0078	21.8437	22.4086	23.3938	24.8274	21.3454	23.4936	23.2756	23.2673	21.9392	19.8699	20.9869	22.308	22.3486
P09429;B2RPK0;P23497	P09429	High mobility group protein B1	HMGB1	1.91336	-1.87579	0.353581	-0.60239	0.261961	0.47027	0.133433	0.283643	2.04202	2.17	12	12	10	48.8	48.8	39.1	24.893	0	33.193	609130000	63	19.6846	19.665	19.6721	20.3179	21.7827	23.0363	22.2504	19.2103	17.8526	19.2789	19.4538	18.9039	19.5393	19.6846	19.665	19.6721	20.3179	21.7827	23.0363	22.2504	19.9518	20.1957	19.5563	20.1927	19.161
P09496	P09496	Clathrin light chain A	CLTA	0.708328	-0.770814	1.09482	-0.764962	0.0346061	0.0394357	0.612679	0.627609	3.87587	1.06368	5	5	5	12.1	12.1	12.1	27.076	0	7.0222	132730000	34	19.3971	19.0915	17.5028	20.4935	20.3239	20.4425	20.4323	18.0269	19.418	19.2344	17.588	19.5793	19.5431	19.3971	19.0915	18.528	20.4935	20.3239	20.4425	20.4323	19.428	19.3526	19.81	18.1957	18.9143
P09497	P09497	Clathrin light chain B	CLTB	0.0127599	0.0227539	0.982488	0.470505	0.447693	0.687234	0.309702	-0.376306	NaN	NaN	6	6	6	21.4	21.4	21.4	25.19	0	4.985	117250000	20	19.7565	17.1304	18.7708	20.2849	20.604	20.4288	20.348	19.3712	19.2037	20.3117	20.4871	18.2211	20.2475	19.7565	18.9148	19.8483	20.2849	20.604	20.4288	20.348	20.6064	20.2769	19.9661	20.8291	20.6523
P09622	P09622	Dihydrolipoyl dehydrogenase, mitochondrial	DLD	0.825646	-0.284132	0.532899	0.170053	0.640938	-0.711125	0.303512	-0.103911	0.445608	0.180221	14	14	14	34.2	34.2	34.2	54.177	0	97.467	581860000	149	22.0573	22.4429	22.548	21.7022	22.2683	22.1213	22.237	21.9964	21.3089	22.2788	21.6465	22.3085	21.9364	22.0573	22.4429	22.548	21.7022	22.2683	22.1213	22.237	22.0555	22.3419	22.0695	22.4635	22.4876
P09651;Q32P51	P09651;Q32P51	Heterogeneous nuclear ribonucleoprotein A1;Heterogeneous nuclear ribonucleoprotein A1, N-terminally processed;Heterogeneous nuclear ribonucleoprotein A1-like 2	HNRNPA1;HNRNPA1L2	0.126739	0.112426	0.135859	0.183458	1.00704	0.669648	0.0113363	-0.0148258	0.122203	-0.127252	19	18	18	46	43.5	43.5	38.746	0	130.14	1778400000	268	23.7857	22.1376	22.7171	23.364	23.895	23.9853	24.0925	22.9937	23.328	23.7874	24.0812	23.2633	23.7729	23.7857	22.1376	22.7171	23.364	23.895	23.9853	24.0925	24.0173	21.8741	22.5175	24.262	24.3844
P09661	P09661	U2 small nuclear ribonucleoprotein A	SNRPA1	0.134225	-0.0879091	0.845481	-0.925405	1.15066	-1.08078	2.04052	-2.07615	2.04995	-1.77703	11	11	11	47.1	47.1	47.1	28.415	0	66.65	383240000	73	22.0766	23.0411	23.2068	22.6554	21.6336	22.1414	22.0323	22.3055	21.8776	22.4657	22.4278	22.3543	22.4305	22.0766	23.0411	23.2068	22.6554	21.6336	22.1414	22.0323	22.5293	19.2656	20.2372	21.9335	22.9882
P09874	P09874	Poly [ADP-ribose] polymerase 1	PARP1	0.229052	-0.177598	2.10504	1.00261	0.146516	-0.172729	0.129413	0.124413	0.420686	0.302011	37	37	37	46.6	46.6	46.6	113.08	0	284.1	2811400000	369	24.5999	22.9071	23.6493	23.236	24.2704	23.9735	24.6065	23.183	23.1984	24.2164	23.6119	24.0509	24.0248	24.5999	22.9071	23.6493	23.236	24.2704	23.9735	24.6065	24.7613	24.444	24.4648	25.151	25.1686
P09936	P09936	Ubiquitin carboxyl-terminal hydrolase isozyme L1	UCHL1	1.52783	-1.11845	0.228984	-0.287232	0.198214	-0.354454	0.376746	-0.571057	0.356028	0.536153	10	10	10	62.8	62.8	62.8	24.824	0	90.971	454450000	48	21.0992	21.2873	20.5281	20.267	22.021	22.507	22.4206	20.1267	19.1174	21.1197	20.6827	20.3043	20.6217	21.0992	21.2873	20.5281	20.267	22.021	22.507	22.4206	21.2535	19.6119	20.5334	21.6476	21.4872
P09960	P09960	Leukotriene A-4 hydrolase	LTA4H	2.39328	-1.95005	0.101344	-0.180026	0.213335	-0.324359	0.477627	-0.555703	1.31397	1.26887	15	15	15	34.2	34.2	34.2	69.284	0	50.332	286160000	97	19.9884	21.5842	21.748	19.0823	21.965	21.0109	21.6168	18.403	19.9278	19.1481	18.395	20.142	18.2801	19.9884	21.5842	21.748	19.0823	21.965	21.0109	21.6168	21.2283	19.1975	19.0972	21.6716	21.5582
P09972	P09972	Fructose-bisphosphate aldolase C	ALDOC	0.373519	-0.72018	1.23274	1.46446	0.218937	0.470562	0.0287683	0.0748772	0.113648	0.288421	5	3	3	20.9	13.2	13.2	39.455	0	48.745	615620000	122	22.1428	18.1091	21.6732	19.5195	22.238	21.1494	22.276	18.1939	19.4149	21.8079	19.3842	21.4659	21.5048	22.1428	17.9195	21.6732	19.5195	22.238	21.1494	22.276	22.2237	22.9501	22.7039	22.3257	22.1327
P10412	P10412	Histone H1.4	HIST1H1E	1.41494	-1.46262	0.0977304	-0.162513	0.0406204	0.0716189	0.573531	-0.963024	0.52401	0.762535	10	10	3	32	32	9.6	21.865	0	61.698	552230000	61	21.9746	22.7657	19.7988	22.265	22.6657	22.6793	22.2099	19.1712	19.648	21.8677	22.2142	20.2506	20.3804	21.9746	22.7657	19.7988	22.265	22.6657	22.6793	22.2099	22.8394	19.9615	22.0892	22.617	22.9366
P10515	P10515	Dihydrolipoyllysine-residue acetyltransferase component of pyruvate dehydrogenase complex, mitochondrial	DLAT	0.214538	-0.121923	1.2288	-0.486876	1.79313	-0.654556	2.32018	-0.857951	2.47702	-0.736028	20	20	20	45.6	45.6	45.6	68.996	0	96.683	1369700000	163	23.5853	24.796	23.746	24.5247	23.7067	24.3652	23.6602	24.4988	24.0365	23.6539	23.8064	23.8049	23.7974	23.5853	24.796	23.746	24.5247	23.7067	24.3652	23.6602	23.3399	23.7631	23.9151	23.8168	23.3593
P10599	P10599	Thioredoxin	TXN	0.0409165	-0.0210396	0.0873028	-0.0523557	0.175097	-0.153404	0.0531778	0.045154	0.078989	0.0661936	11	11	11	92.4	92.4	92.4	11.737	0	49.951	1527500000	158	23.0503	23.7841	23.9349	23.0168	23.8067	23.6669	23.4749	23.6194	23.2671	23.8166	23.1325	23.7347	23.5045	23.0503	23.7841	23.9349	23.0168	23.8067	23.6669	23.4749	22.8334	23.93	23.8785	23.2992	23.2288
P10644	P10644	cAMP-dependent protein kinase type I-alpha regulatory subunit;cAMP-dependent protein kinase type I-alpha regulatory subunit, N-terminally processed	PRKAR1A	0.686853	0.327166	0.592476	0.356707	1.40175	-1.17588	1.30326	-1.12045	1.97272	-1.40005	13	13	11	43.3	43.3	39.1	42.981	0	123.23	580110000	157	23.147	23.6112	22.9178	22.8935	22.0586	22.548	22.0233	23.2121	23.1796	23.131	22.9401	22.8404	23.1164	23.147	23.6112	22.9178	22.8935	22.0586	22.548	22.0233	22.9249	23.7022	23.622	22.8622	23.0355
P10809	P10809	60 kDa heat shock protein, mitochondrial	HSPD1	1.08953	-0.455585	0.548657	0.260737	0.181161	-0.11387	0.128433	-0.0838681	1.4855	0.371717	48	48	48	84.8	84.8	84.8	61.054	0	323.31	8115800000	759	26.3105	26.4491	27.0067	25.3144	26.7408	26.0055	26.3783	25.7846	25.6988	26.0775	25.5683	26.098	25.9296	26.3105	26.4491	27.0067	25.3144	26.7408	26.0055	26.3783	26.3596	26.6292	26.5743	26.6487	26.4541
P11021	P11021	78 kDa glucose-regulated protein	HSPA5	3.29924	0.394761	4.31321	0.575338	0.341058	0.090504	2.22307	0.980589	1.06442	0.585828	39	37	37	54.6	53.5	53.5	72.332	0	323.31	5351200000	681	24.7663	24.8312	24.3724	24.6409	24.8165	24.8605	24.8082	25.0803	25.0288	25.2293	25.2819	25.078	25.0383	24.7663	24.8312	24.3724	24.6409	24.8165	24.8605	24.8082	25.0515	25.3382	25.3467	25.2285	25.3862
P11142	P11142	Heat shock cognate 71 kDa protein	HSPA8	2.22217	-1.19365	2.22026	-1.18911	2.11417	-1.1354	0.355463	-0.368351	1.39434	0.825302	54	54	36	72.3	72.3	56	70.897	0	323.31	33949000000	1985	26.7919	29.2129	28.9879	28.6098	28.462	29.1795	28.5736	26.9959	27.3948	27.353	27.7041	27.2506	27.4118	26.7919	29.2129	28.9879	28.6098	28.462	29.1795	28.5736	27.2351	27.0147	27.2996	27.4329	27.5556
P11171	P11171	Protein 4.1	EPB41	1.05494	0.813294	1.89778	1.22335	0.691822	0.559834	1.03194	0.866084	0.041527	0.0315739	5	5	5	7.4	7.4	7.4	97.016	0	24.287	59016000	20	20.0387	17.6087	19.2477	17.7915	18.4177	18.1481	19.39	19.7797	18.3262	19.7105	19.4314	19.6254	19.9858	20.0387	17.6087	19.032	17.7915	17.7989	18.1481	19.39	20.2019	19.6563	19.2346	19.7496	20.1648
P11177	P11177	Pyruvate dehydrogenase E1 component subunit beta, mitochondrial	PDHB	1.51264	0.61722	1.08904	0.442728	1.74326	-0.659099	1.01322	-1.04511	1.63416	-1.71087	15	15	15	58.2	58.2	58.2	39.233	0	133.88	1602300000	231	24.0264	23.4326	24.1277	23.3594	22.7396	24.2696	23.6009	24.3829	24.0566	23.792	24.6622	24.2282	24.4868	24.0264	23.4326	24.1277	23.3594	22.7396	24.2696	23.6009	24.2588	23.8057	24.2887	24.2008	24.0314
P11310	P11310	Medium-chain specific acyl-CoA dehydrogenase, mitochondrial	ACADM	0.267498	-0.315626	0.0274252	0.0309099	0.376148	0.344305	0.474882	0.375866	NaN	NaN	4	4	4	16.2	16.2	16.2	46.588	0	16.561	65255000	21	19.1629	19.8024	19.0732	16.4908	19.6466	18.9153	19.7118	18.9165	19.0047	19.107	18.2834	18.004	18.6218	18.8412	19.8024	19.2085	17.6505	19.6466	18.9153	19.7118	18.003	19.3847	19.3533	19.8822	18.8192
P11387	P11387	DNA topoisomerase 1	TOP1	0.454039	-0.424329	0.678799	0.491024	0.0616141	-0.0671534	0.574207	-0.543648	NaN	NaN	6	6	6	11	11	11	90.725	0	68.427	118830000	35	19.5931	19.177	18.1326	20.8536	19.7011	20.1422	20.3898	18.7883	19.7856	20.0307	19.7666	18.6659	18.6937	19.5931	19.177	18.2844	20.8536	19.7011	20.1422	20.3898	20.0387	20.019	19.9316	20.0985	20.7522
P11413	P11413	Glucose-6-phosphate 1-dehydrogenase	G6PD	0.206407	-0.24589	0.582651	0.562352	0.591271	0.508211	0.736312	0.833006	NaN	NaN	7	7	7	14	14	14	59.256	0	49.116	91571000	26	18.1135	18.5131	19.8065	17.2986	20.112	19.5418	19.9736	19.1238	19.008	19.0199	18.3502	18.0039	19.3268	18.334	18.5131	19.3955	17.077	20.112	19.5418	19.9736	19.6023	19.8801	19.5349	20.1466	18.857
P11586	P11586	C-1-tetrahydrofolate synthase, cytoplasmic;Methylenetetrahydrofolate dehydrogenase;Methenyltetrahydrofolate cyclohydrolase;Formyltetrahydrofolate synthetase;C-1-tetrahydrofolate synthase, cytoplasmic, N-terminally processed	MTHFD1	0.498343	-0.250766	1.17215	0.536449	0.361252	0.285864	0.499673	0.254962	1.69638	0.505728	33	33	33	40.5	40.5	40.5	101.56	0	134.42	1528400000	265	23.5572	23.2564	22.6661	22.6112	24.0041	23.306	23.6525	23.1323	22.5142	23.3279	22.8952	23.0553	23.3307	23.5572	23.2564	22.6661	22.6112	24.0041	23.306	23.6525	23.6064	23.3184	23.4367	24.1124	24.1659
P11717	P11717	Cation-independent mannose-6-phosphate receptor	IGF2R	0.0229675	0.0174337	2.99105	1.65773	0.660742	0.32633	0.364869	0.320395	NaN	NaN	12	12	12	6.5	6.5	6.5	274.37	0	50.671	70668000	31	18.1982	19.5877	18.9887	19.023	19.3117	19.1592	19.5765	18.8107	20.0158	19.0178	19.3387	18.8289	18.8171	17.5436	17.4642	18.622	19.023	19.3117	19.1592	19.5765	20.0288	20.6376	20.8726	20.2768	20.2501
P11766	P11766	Alcohol dehydrogenase class-3	ADH5	1.08222	-0.920153	0.204574	0.303531	0.247011	0.381015	0.0345767	0.0775511	NaN	NaN	8	8	8	39	39	39	39.724	0	89.648	134980000	30	18.6977	20.0145	21.3102	18.2373	20.7422	20.2708	20.4875	19.4371	19.1764	18.7096	18.358	19.2418	19.3508	18.4999	20.0145	21.3102	18.238	20.7422	20.2708	20.4875	18.4868	20.0912	20.3373	20.8792	20.1963
P11908	P11908	Ribose-phosphate pyrophosphokinase 2	PRPS2	0.408208	0.68891	1.70103	2.06611	0.853107	1.32958	0.960115	1.50293	0.380695	0.540212	12	5	5	47.8	21.7	21.7	34.769	0	52.525	275070000	51	21.7371	17.2384	18.4765	18.0751	19.6487	20.4482	21.0459	18.5546	19.6924	21.1369	20.2547	20.7832	20.8572	21.7371	18.125	16.9349	17.9567	19.6487	20.4482	21.0459	21.171	21.8074	21.3221	21.0346	22.3975
P11940;Q9H361;Q4VXU2;Q5JQF8;Q96DU9	P11940	Polyadenylate-binding protein 1	PABPC1	2.94129	0.625549	2.89007	0.683136	1.69685	0.403598	0.395528	-0.328238	1.50595	-0.953787	23	23	16	39.6	39.6	28.6	70.67	0	124.68	2000900000	283	24.2012	23.4643	23.4343	23.5423	23.2621	24.0444	23.7735	24.3033	24.2983	24.3528	24.3391	24.3274	24.1798	24.2012	23.4643	23.4343	23.5423	23.2621	24.0444	23.7735	24.1926	24.3276	24.457	24.2494	24.2157
P12004	P12004	Proliferating cell nuclear antigen	PCNA	0.703855	-0.416073	0.464036	0.307732	0.157699	-0.134321	0.640828	-0.629683	0.185481	-0.21361	10	10	10	59	59	59	28.768	0	86.448	871900000	129	23.1106	22.7459	23.6701	21.4925	23.0814	22.5379	23.0922	22.4852	22.2933	22.5877	21.899	22.8108	22.3395	23.1106	22.7459	23.6701	21.4925	23.0814	22.5379	23.0922	23.0549	22.882	22.6166	23.3088	23.2568
P12081;P49590	P12081	Histidine--tRNA ligase, cytoplasmic	HARS	1.83326	-0.972396	0.474529	0.335602	0.0602567	-0.0828742	0.261882	0.247249	0.54286	0.342259	7	7	7	15.5	15.5	15.5	57.41	0	7.9671	112930000	22	19.3416	19.3673	19.7734	19.0884	20.2305	19.8654	20.2112	18.1604	18.6907	19.0346	18.0379	20.0691	18.354	19.3416	19.3673	19.3415	19.0884	20.2305	19.8654	20.2112	18.5976	20.0414	19.8676	20.2413	20.6838
P12236	P12236	ADP/ATP translocase 3;ADP/ATP translocase 3, N-terminally processed	SLC25A6	0.409993	-0.431735	2.02857	-0.975224	1.5685	0.685069	0.226576	0.207558	0.279398	0.402602	13	6	4	39.6	21.1	12.8	32.866	0	35.591	298570000	36	21.0522	22.1922	21.7761	21.4752	21.074	21.5648	21.4538	22.4053	18.9246	21.3215	20.5875	21.6013	21.6451	21.0522	22.1922	21.7761	21.4752	21.074	21.5648	21.4538	20.9363	20.0991	19.5351	21.1744	20.176
P12268	P12268	Inosine-5-monophosphate dehydrogenase 2	IMPDH2	1.50668	-0.458215	0.771415	0.37915	0.0277037	-0.0193411	0.458677	0.230654	2.49847	0.688869	20	20	19	48.6	48.6	47.1	55.804	0	122.72	1438100000	178	23.124	22.8651	24.0493	23.1171	22.7698	23.1312	23.4886	22.7028	22.5905	22.7308	22.8754	22.6812	22.9944	23.124	22.8651	24.0493	23.1171	22.7698	23.1312	23.4886	23.2711	22.8961	23.4081	23.9629	23.8052
P12270	P12270	Nucleoprotein TPR	TPR	1.4557	-1.30399	0.186165	0.240093	0.0237645	0.0320135	0.722788	-0.92485	0.376199	0.38941	29	29	29	17.2	17.2	17.2	267.29	0	82.59	250790000	104	19.0565	19.4099	21.6335	21.4844	20.9083	21.5609	21.4578	19.5627	18.7845	19.9055	20.371	20.0338	18.2425	19.0565	19.4099	21.6335	21.4844	20.9083	21.5609	21.4578	21.0377	20.1652	20.2158	21.6609	21.5932
P12273	P12273	Prolactin-inducible protein	PIP	1.85568	-1.77606	1.83152	-2.13484	0.285303	-0.621024	1.58757	-1.87792	NaN	NaN	7	7	7	56.8	56.8	56.8	16.572	0	13.29	132610000	40	18.6317	21.8492	22.6772	21.8428	20.8077	20.8363	21.1843	19.3315	19.5327	18.3018	18.4961	20.1565	20.2358	18.7066	21.8492	22.6772	21.8428	20.8077	20.8363	21.1843	19.139	19.7428	21.3059	18.1321	18.3295
P12277	P12277	Creatine kinase B-type	CKB	1.59071	-0.909062	0.417172	-0.301311	0.0115771	0.0127809	0.106438	0.0982219	3.33615	1.00728	19	19	19	69.3	69.3	69.3	42.644	0	323.31	6008300000	491	25.6696	26.0981	27.0809	24.7266	26.8877	25.7553	26.191	24.9243	24.6713	25.5009	24.907	25.5175	25.3755	25.6696	26.0981	27.0809	24.7266	26.8877	25.7553	26.191	25.5325	25.7041	25.6305	25.9527	25.8202
P12532;P17540	P12532	Creatine kinase U-type, mitochondrial	CKMT1A	0.338987	-0.366295	0.284657	0.243618	0.581069	-0.687519	1.77802	-1.47557	NaN	NaN	7	7	7	24	24	24	47.036	0	51.754	156650000	50	20.8311	20.1412	21.7707	19.6404	20.1483	19.7272	20.3701	18.6967	20.1543	20.9591	20.2664	18.9572	21.022	20.8311	20.1412	21.7707	19.6404	20.1483	19.7272	20.3701	21.2704	20.358	19.6681	20.6949	20.7748
P12814	P12814	Alpha-actinin-1	ACTN1	1.44433	-0.898065	0.898784	0.774782	0.271801	0.33514	0.430886	0.350416	NaN	NaN	19	9	9	29.3	15.6	15.6	103.06	0	22.058	100920000	43	18.6518	18.9119	18.9711	19.7451	20.2523	19.6002	20.1484	18.5565	18.5086	19.1429	17.9883	17.6252	19.6023	18.8786	17.0227	18.73	19.7451	20.2523	19.6002	20.1484	19.9555	20.4187	19.7889	19.8418	19.9717
P12956	P12956	X-ray repair cross-complementing protein 6	XRCC6	0.760729	-0.299256	0.0237418	-0.0170013	0.061246	0.0456081	0.179623	0.117497	0.998042	0.416753	34	34	34	55.8	55.8	55.8	69.842	0	309.68	2267800000	354	24.3573	23.7697	24.458	23.1981	23.9699	23.9222	24.3542	23.4998	23.2718	23.8723	23.8271	23.8386	23.9201	24.3573	23.7697	24.458	23.1981	23.9699	23.9222	24.3542	23.9265	23.3261	23.6622	24.1554	24.2291
P13010	P13010	X-ray repair cross-complementing protein 5	XRCC5	0.448684	-0.273605	0.165395	-0.124432	0.271529	-0.214289	0.00466446	-0.00387532	0.587004	0.26973	27	27	27	48.1	48.1	48.1	82.704	0	223.6	1647800000	229	24.4951	23.9858	25.235	23.4037	24.207	23.6975	24.2658	24.4139	23.3291	23.7416	23.7014	24.1777	24.1003	24.4951	23.9858	25.235	23.4037	24.207	23.6975	24.2658	23.7055	24.9365	24.1214	23.8919	23.7324
P13473	P13473	Lysosome-associated membrane glycoprotein 2	LAMP2	0.830603	-0.771193	0.435596	-0.628366	0.400447	-0.453386	0.0248476	-0.0355711	NaN	NaN	4	4	4	10.7	10.7	10.7	44.96	0	4.3523	47274000	16	18.0086	19.2195	21.5132	19.9824	20.0197	19.2792	20.1895	19.826	18.5656	19.2644	18.4098	19.3572	18.4175	18.677	17.739	21.5132	19.9824	20.0197	19.2792	20.1895	18.0884	20.3504	20.4636	17.6365	19.1154
P13489	P13489	Ribonuclease inhibitor	RNH1	0.0197631	-0.0392474	1.08797	1.31518	0.165253	0.196363	0.43374	0.544122	0.433791	0.481704	11	11	11	34.7	34.7	34.7	49.973	0	29.671	171410000	55	18.7394	20.0364	17.7343	17.0507	20.5224	20.0028	20.6619	19.224	19.5836	17.8298	19.5074	20.6169	18.5008	19.5463	20.0364	18.2398	16.3087	20.5224	20.0028	20.6619	20.523	20.0197	19.7328	21.1663	21.0426
P13639	P13639	Elongation factor 2	EEF2	1.33409	-0.557002	0.386673	0.221497	0.593276	0.295613	0.339398	0.186647	3.1322	0.743649	38	38	37	55.5	55.5	54.3	95.337	0	323.31	7855900000	681	26.0632	25.9404	26.9009	25.2076	26.522	26.1092	26.5252	25.7868	25.1612	25.8458	25.3703	25.7639	25.8173	26.0632	25.9404	26.9009	25.2076	26.522	26.1092	26.5252	26.128	26.8912	25.9388	26.5968	26.296
P13667	P13667	Protein disulfide-isomerase A4	PDIA4	1.51957	-1.43908	0.123027	-0.215781	0.0632003	0.117798	0.456997	-0.729593	0.531368	0.626153	20	20	20	38.3	38.3	38.3	72.932	0	126.97	421560000	111	20.857	19.1235	22.1768	19.8002	22.6589	22.05	22.1899	20.0015	19.6032	20.4079	19.2626	19.9502	19.7312	20.857	19.1235	22.1768	19.8002	22.6589	22.05	22.1899	21.2269	19.9582	19.9025	21.7045	21.1057
P13693	P13693	Translationally-controlled tumor protein	TPT1	0.593424	-0.551093	0.933097	-1.01565	0.167216	-0.22625	0.0629727	0.0992265	NaN	NaN	3	3	3	16.9	16.9	16.9	19.595	0	15.282	88685000	27	19.9545	19.9323	19.8295	17.9601	20.7283	20.0175	20.1992	20.4781	18.8145	19.1792	18.7342	18.4455	19.8603	19.9545	19.9323	19.0388	17.0521	20.7283	20.0175	20.1992	18.0616	19.2005	19.9445	17.5645	18.0976
P13797;P13796	P13797	Plastin-3	PLS3	1.27869	-0.962489	0.474829	-0.580238	1.24258	-1.50964	1.24898	-1.51193	0.306826	-0.445837	26	26	23	50.2	50.2	44.6	70.81	0	119.35	714840000	121	22.0166	22.124	23.5964	21.0959	23.6423	23.0898	23.377	21.2772	22.5871	22.0137	21.8607	21.3549	21.3674	22.0166	22.124	23.5964	21.0959	23.6423	23.0898	23.377	22.6749	20.1083	21.6122	23.1048	22.5795
P13804	P13804	Electron transfer flavoprotein subunit alpha, mitochondrial	ETFA	2.16941	-1.84317	0.931128	-0.476631	0.804932	-0.490393	0.204469	-0.178436	1.43464	1.24753	8	8	8	33.9	33.9	33.9	35.079	0	68.423	240290000	82	20.7192	21.1038	22.0186	20.0961	21.4677	21.0078	21.0908	20.2547	18.0383	20.6556	17.8999	20.3828	18.1416	20.7192	21.1038	22.0186	20.0961	21.4677	21.0078	21.0908	20.6215	20.0448	20.4283	20.8602	20.5208
P13861;P31323	P13861	cAMP-dependent protein kinase type II-alpha regulatory subunit	PRKAR2A	0.185105	0.295205	0.493575	0.419526	0.177109	-0.21088	0.263097	-0.304893	NaN	NaN	9	9	9	32.4	32.4	32.4	45.518	0	49.257	115510000	29	20.2543	16.8384	18.7767	20.0362	19.9815	19.9624	19.8558	19.8406	19.7669	20.7446	20.4106	17.7182	19.6091	20.2543	17.8633	19.0812	20.0362	19.9815	19.9624	19.8558	20.3757	19.5513	20.1139	20.3672	19.0893
P14174	P14174	Macrophage migration inhibitory factor	MIF	0.0105345	-0.035334	0.10307	-0.330114	0.00850742	-0.031591	0.0157397	0.0544888	0.0764571	0.118954	5	5	5	40.9	40.9	40.9	12.476	0	14.627	2714900000	212	24.4536	25.0731	25.3791	17.7792	25.4004	25.0067	24.5296	23.6	23.3213	23.8803	24.6103	24.6706	23.3813	24.4536	25.0731	25.3791	17.6292	25.4004	25.0067	24.5296	23.8313	23.8708	24.8288	22.9879	22.12
P14209	P14209	CD99 antigen	CD99	0.272926	0.344362	1.2063	1.21125	1.03925	0.867441	1.28949	0.915506	NaN	NaN	2	2	2	13	13	13	18.848	0.00051256	3.1851	10062000	5	18.1905	17.5606	20.2964	16.8511	19.2402	17.9448	17.894	18.2855	19.9071	18.6259	18.6723	18.3968	17.8734	18.824	17.2624	17.3405	16.8511	19.2402	17.9448	17.894	18.0917	21.0234	20.0752	18.0817	18.1537
P14314	P14314	Glucosidase 2 subunit beta	PRKCSH	0.40799	-0.545866	0.431433	0.481419	0.242705	0.27895	0.0770992	0.127957	0.811589	0.830933	13	13	13	28.8	28.8	28.8	59.425	0	31.572	375180000	91	21.8092	20.6359	18.9312	20.5297	21.9193	21.6507	21.69	18.2627	20.7176	21.3882	20.835	21.0208	20.6429	21.8092	20.6359	18.9312	20.5297	21.9193	21.6507	21.69	21.8662	20.9535	20.3517	21.8158	21.9333
P14550	P14550	Alcohol dehydrogenase [NADP(+)]	AKR1A1	0.252238	0.246452	1.23637	0.622278	0.695292	0.535284	0.582744	0.588382	NaN	NaN	3	3	3	11.4	11.4	11.4	36.573	0	17.76	67895000	24	19.3342	17.437	19.344	17.84	19.3231	19.2255	19.5185	18.837	19.5788	18.5377	18.4489	19.8125	19.4257	19.3342	17.6299	19.4722	19.2858	19.3231	19.2255	19.5185	19.6618	19.9859	19.5659	19.5826	19.4095
P14618;P30613	P14618	Pyruvate kinase PKM	PKM	1.80903	-0.927148	0.234355	0.170609	0.14166	-0.11834	0.021285	0.0192639	3.01135	0.946412	42	42	42	77.8	77.8	77.8	57.936	0	323.31	7008900000	666	25.8536	25.9719	27.06	24.7595	26.3178	25.5414	26.1047	25.2676	24.6338	25.0924	24.4785	25.4987	25.131	25.8536	25.9719	27.06	24.7595	26.3178	25.5414	26.1047	25.7119	26.2122	26.054	26.3455	26.1124
P14625;Q58FF3	P14625	Endoplasmin	HSP90B1	0.554848	-0.303094	3.24138	1.02996	0.0804387	0.0762844	0.754526	0.441177	1.46044	0.744271	26	24	24	40.6	38.9	38.9	92.468	0	171.47	1671400000	242	23.4822	23.2693	23.4546	22.3739	23.6614	22.8291	23.8078	22.8742	22.2953	23.408	22.6305	23.1996	23.3839	23.4822	23.2693	23.4546	22.3739	23.6614	22.8291	23.8078	24.1029	24.4115	24.5601	24.2726	24.238
P63162;P14678	P63162;P14678	Small nuclear ribonucleoprotein-associated protein N;Small nuclear ribonucleoprotein-associated proteins B and B	SNRPN;SNRPB	0.0134251	-0.0117857	1.51916	-1.33459	0.639612	-0.425103	1.26334	-1.00881	1.34132	-0.997022	8	8	8	24.6	24.6	24.6	24.614	0	52.881	1377400000	214	23.1908	23.9132	22.8655	23.4731	22.8277	24.7364	23.3663	23.1759	23.3367	23.2216	24.0918	23.399	23.5955	23.1908	23.9132	22.8655	23.4731	22.8277	24.7364	23.3663	23.3326	20.4013	21.2704	23.0633	21.5773
P14866;Q8WVV9	P14866	Heterogeneous nuclear ribonucleoprotein L	HNRNPL	0.0829483	0.0507718	0.00562736	-0.00660728	0.756556	-0.475112	1.15717	-0.720386	1.25683	-0.771158	21	21	21	45.7	45.7	45.7	64.132	0	184.31	1063300000	177	22.8798	22.9117	22.3667	23.5172	22.5583	23.6178	23.1511	23.0063	23.1073	22.9888	23.5323	23.1417	22.5305	22.8798	22.9117	22.3667	23.5172	22.5583	23.6178	23.1511	23.4625	21.3491	22.3864	23.6843	23.4056
P14868	P14868	Aspartate--tRNA ligase, cytoplasmic	DARS	0.0566119	0.0324098	0.340668	-0.37872	0.606135	-0.64489	0.444237	-0.461444	0.481357	-0.493854	21	21	21	44.1	44.1	44.1	57.136	0	196.19	887340000	163	21.8915	22.413	22.2249	22.2158	22.5176	23.1435	23.1736	22.5481	22.3721	22.6	22.7948	22.4734	22.4745	21.8915	22.413	22.2249	22.2158	22.5176	23.1435	23.1736	23.0402	20.759	20.4773	22.5609	22.7749
P14923	P14923	Junction plakoglobin	JUP	0.892783	0.881956	1.97679	-1.39362	0.122476	-0.33563	0.531492	-0.854304	1.26531	-1.55914	18	18	16	28.6	28.6	24.6	81.744	0	60.694	264890000	70	21.4529	21.0886	19.3784	22.7921	22.22	21.4131	20.7867	20.9227	22.7985	22.3867	22.7079	21.5163	22.7869	21.4529	21.0886	19.847	22.7921	22.22	21.4131	20.7867	20.6724	19.1376	19.6082	20.6406	19.7867
P14927	P14927	Cytochrome b-c1 complex subunit 7	UQCRB	0.0234571	0.0276959	0.620056	-0.715538	1.54944	0.714573	0.281998	0.350087	NaN	NaN	3	3	3	31.5	31.5	31.5	13.53	0	5.2246	50415000	13	19.2351	19.0383	18.8945	17.984	19.9129	19.3357	19.9783	18.8037	19.9401	18.9894	17.9437	20.0861	19.585	17.7999	19.0383	19.0589	16.8497	19.9129	19.3357	19.9783	17.5385	18.9183	18.9943	18.8812	16.9999
P15104	P15104	Glutamine synthetase	GLUL	0.131605	-0.0911582	1.67223	0.633126	0.151581	0.0926785	0.660919	0.293486	NaN	NaN	6	6	6	16.6	16.6	16.6	42.064	0	10.953	56454000	19	18.4215	18.5476	18.6262	18.4	19.5036	19.1035	19.2551	18.3608	19.1709	19.5907	18.368	18.3829	18.6004	18.9188	18.5476	19.1906	18.4	19.5036	19.1035	19.2551	19.6396	19.6601	20.473	19.2519	19.4823
P15121;C9JRZ8	P15121	Aldose reductase	AKR1B1	1.73347	-1.21588	0.229798	-0.269973	0.0483262	0.0800141	0.303123	-0.407182	NaN	NaN	8	8	8	39.9	39.9	39.9	35.853	0	48.742	186050000	37	18.3602	20.5614	19.5935	20.0994	21.3092	20.7565	21.0944	19.4822	18.7398	18.6486	19.2071	18.7562	19.3919	18.4057	20.5614	20.0427	20.0994	21.3092	20.7565	21.0944	18.8453	19.7381	19.8405	20.8814	20.3604
P15170	P15170	Eukaryotic peptide chain release factor GTP-binding subunit ERF3A	GSPT1	3.12848	-1.24534	0.761762	-0.495763	0.337977	-0.293004	0.222336	0.126813	3.16696	1.73113	11	11	6	32.1	32.1	20	55.755	0	41.113	267210000	39	20.7418	20.6799	22.1681	20.8428	20.8608	20.953	21.2208	19.36	19.7118	19.7789	20.2897	19.3785	20.4094	20.7418	20.6799	22.1681	20.8428	20.8608	20.953	21.2208	20.9893	19.7735	19.5609	20.8824	21.1737
P15311	P15311	Ezrin	EZR	0.928649	-0.68913	1.08482	0.533006	0.57696	0.442339	0.111312	-0.11272	NaN	NaN	13	6	6	23.7	12.5	12.5	69.412	0	9.1064	175560000	28	20.2776	19.9438	18.9459	19.7174	20.481	20.3599	20.4071	18.4828	18.4586	18.7628	20.0729	19.5868	20.615	20.2776	19.9438	19.2454	19.7174	20.481	20.3599	20.4071	20.511	20.0435	19.8572	20.9511	20.9723
P15374	P15374	Ubiquitin carboxyl-terminal hydrolase isozyme L3	UCHL3	0.549081	-0.508094	0.230624	0.260039	0.90503	0.863286	0.416938	0.408703	NaN	NaN	4	4	4	24.3	24.3	24.3	26.182	0	27.343	100600000	40	18.7081	18.173	18.7686	18.6857	20.5001	20.4001	20.3127	19.1188	19.1534	19.3742	18.7566	18.7784	17.9543	18.3013	18.173	19.2608	18.6857	20.5001	20.4001	20.3127	18.5686	19.7082	19.9398	19.7815	19.7929
P15531	P15531	Nucleoside diphosphate kinase A	NME1	0.929225	-0.934817	1.3564	-1.47826	0.622735	0.803046	0.344111	-0.520246	0.803001	0.777242	7	3	3	58.6	28.3	28.3	17.149	0	23.702	251290000	44	20.2973	20.2505	18.4252	20.3828	22.1577	21.1889	21.8091	19.0617	19.7094	20.3249	19.2281	19.5173	20.4167	20.2973	20.2505	19.0122	20.3828	22.1577	21.1889	21.8091	20.5878	19.785	18.7502	17.7097	20.639
P15880	P15880	40S ribosomal protein S2	RPS2	0.037604	-0.033602	0.733581	-1.62245	0.765247	0.495824	0.287123	0.255554	0.437077	0.289156	17	17	17	51.2	51.2	51.2	31.324	0	66.186	3134100000	248	24.7627	24.4154	23.1472	24.9539	24.5592	25.161	25.1816	24.3824	24.0228	24.6091	25.0217	24.5691	24.777	24.7627	24.4154	23.1472	24.9539	24.5592	25.161	25.1816	24.7926	19.4925	18.8471	24.6762	24.9116
P15924	P15924	Desmoplakin	DSP	0.996355	1.12727	1.11183	-1.30399	0.44229	-1.1375	0.288229	-0.640474	1.31221	-1.63565	49	49	49	20.6	20.6	20.6	331.77	0	108.52	588010000	169	22.9645	22.6958	19.1308	23.5961	23.2062	22.6065	22.1744	22.9569	23.5361	23.4984	23.818	23.0212	23.968	22.9645	22.6958	19.1308	23.5961	23.2062	22.6065	22.1744	21.8214	20.6228	19.9741	21.8803	20.831
P16152;O75828	P16152	Carbonyl reductase [NADPH] 1	CBR1	1.96739	-1.61314	0.043167	-0.067278	0.109741	-0.182503	0.49319	-0.683397	NaN	NaN	10	10	10	48.7	48.7	48.7	30.375	0	56.465	213870000	69	18.3568	21.1669	22.186	20.4976	21.03	21.0439	21.2188	19.1713	19.6652	19.8053	19.2807	18.4224	18.6904	18.5474	21.1669	22.186	20.4976	21.03	21.0439	21.2188	20.474	19.7123	19.952	21.1567	21.5679
P16403	P16403	Histone H1.2	HIST1H1C	0.143382	-0.291618	2.31617	1.88174	1.23748	-1.60318	0.290205	-0.596122	NaN	NaN	10	3	3	32.9	9.9	9.9	21.364	0	12.733	279520000	49	18.6754	20.736	18.6444	21.4113	21.5448	21.0183	21.3374	22.9079	18.869	19.4338	21.2488	19.6139	19.0634	18.8392	20.736	19.3389	21.4113	21.5448	21.0183	21.3374	22.0377	23.0655	23.7215	22.1984	22.4276
P16615;O14983;Q93084	P16615	Sarcoplasmic/endoplasmic reticulum calcium ATPase 2	ATP2A2	0.0355405	0.0707127	1.45231	1.42762	0.100497	0.238303	0.230293	0.47774	0.41682	0.533996	17	17	17	22.7	22.7	22.7	114.76	0	92.023	432190000	96	22.0605	21.1762	20.6464	17.4563	21.4957	21.6111	21.5625	20.849	19.99	21.6874	20.0855	21.5965	21.3663	22.0605	21.1762	20.6464	17.7917	21.4957	21.6111	21.5625	22.1066	22.4018	22.1843	22.423	22.329
P16949	P16949	Stathmin	STMN1	2.70792	-1.38851	0.432854	-0.40707	0.221213	0.184016	0.30827	-0.299815	1.96524	1.12231	10	10	9	51.7	51.7	45.6	17.302	0	22.628	421910000	104	21.6454	21.5426	22.1472	21.0691	22.7193	21.9918	22.0026	19.1859	20.2172	21.2075	20.6448	20.9545	20.7032	21.6454	21.5426	22.1472	21.0691	22.7193	21.9918	22.0026	21.033	21.9477	19.5942	21.9019	22.1863
P16989	P16989	Y-box-binding protein 3	YBX3	1.63256	1.14409	1.00521	0.952799	0.0342142	-0.0812088	0.376295	0.508425	2.74535	-0.792191	15	9	9	64.2	54.8	54.8	40.089	0	320.01	434260000	159	22.5568	21.46	19.2796	21.5629	22.0135	21.84	21.661	22.7206	22.2848	22.7752	22.6678	22.8845	22.4235	22.5568	21.46	19.5753	21.5629	22.0135	21.84	21.661	22.3349	23.6247	23.7417	21.8764	21.5942
P17174	P17174	Aspartate aminotransferase, cytoplasmic	GOT1	0.427502	-0.598293	0.374932	-0.637875	0.0225726	0.0504879	0.563099	-0.746927	NaN	NaN	9	9	9	30	30	30	46.247	0	18.638	93903000	41	18.109	20.7681	22.2819	18.0185	20.4456	19.2896	19.4946	19.5626	19.65	18.7756	19.2629	19.2144	18.5796	19.1474	20.7681	22.2819	17.6331	20.4456	19.2896	19.4946	18.0862	18.6794	21.5441	19.6918	18.5633
P17612;P22694	P17612;P22694	cAMP-dependent protein kinase catalytic subunit alpha;cAMP-dependent protein kinase catalytic subunit beta	PRKACA;PRKACB	0.489036	-0.456573	0.933611	-0.766514	0.508816	-0.390642	0.782119	-0.603556	NaN	NaN	7	7	7	16.2	16.2	16.2	40.589	0	11.12	63929000	21	18.0827	19.055	18.4128	20.4805	19.8764	20.2562	19.8615	19.5015	18.4551	19.7476	18.205	19.1445	18.7999	18.4506	19.055	19.0977	20.4805	19.8764	20.2562	19.8615	17.5758	19.6413	19.5864	18.1234	18.425
P17812;Q9NRF8	P17812	CTP synthase 1	CTPS1	1.37689	-0.949482	0.316405	-0.272622	0.150769	-0.18997	0.0354093	0.0355415	0.982217	0.944871	13	13	13	26.9	26.9	26.9	66.69	0	72.049	250000000	59	20.5522	20.4921	21.3905	20.2279	20.8927	21.2167	20.8408	21.0232	19.3627	18.3646	19.3788	20.2011	20.7836	20.5522	20.4921	21.3905	20.2279	20.8927	21.2167	20.8408	20.2809	19.579	19.4304	21.2347	21.4824
P17844	P17844	Probable ATP-dependent RNA helicase DDX5	DDX5	0.432068	0.31845	0.412047	0.388091	0.232438	0.288643	1.02714	-0.77968	0.829139	-0.90642	14	8	8	24.8	14.2	14.2	69.147	0	17.734	242150000	45	20.6223	19.8161	19.6067	20.0291	20.373	20.9982	20.6764	20.8261	19.3714	20.2106	20.9401	21.001	21.38	20.6223	19.8161	20.4439	20.0291	20.373	20.9982	20.6764	21.1132	19.1497	19.848	21.4271	21.54
P17980	P17980	26S protease regulatory subunit 6A	PSMC3	0.679859	-0.264891	0.703624	-0.249326	1.96553	-0.702905	1.20543	-1.16148	0.843353	-0.789941	23	23	23	64.7	64.7	64.7	49.203	0	90.722	697580000	149	22.488	23.2782	23.2908	23.0959	22.3554	23.3488	22.9251	22.6744	23.0028	22.2112	22.968	22.801	22.5668	22.488	23.2782	23.2908	23.0959	22.3554	23.3488	22.9251	22.4376	22.8917	22.609	22.9518	22.5878
P17987	P17987	T-complex protein 1 subunit alpha	TCP1	2.25792	-0.553639	0.310283	-0.107234	0.950233	-0.341638	1.06526	-0.384389	0.419716	0.16925	40	40	40	77.9	77.9	77.9	60.343	0	323.31	9469900000	897	26.2147	26.5952	27.2625	26.7662	26.4022	26.8714	26.757	25.9275	25.9528	26.0029	26.4198	26.178	26.3707	26.2147	26.5952	27.2625	26.7662	26.4022	26.8714	26.757	26.6232	26.4521	26.496	26.7652	26.7566
P18077	P18077	60S ribosomal protein L35a	RPL35A	0.63135	-0.731436	1.82224	-1.95812	0.345854	-0.508385	0.379542	-0.661466	0.171708	-0.263852	7	7	7	40.9	40.9	40.9	12.538	0	17.475	417090000	45	20.8117	22.0117	19.7337	23.3242	23.273	23.075	22.7196	21.1959	21.1436	21.3999	22.0025	21.2206	21.462	20.8117	22.0117	19.5453	23.3242	23.273	23.075	22.7196	20.3567	19.1189	19.086	21.3851	20.6827
P18124	P18124	60S ribosomal protein L7	RPL7	0.46472	0.213606	0.696256	0.456571	0.287872	-0.412527	0.262353	-0.238747	0.559387	-0.452353	16	16	16	48.8	48.8	48.8	29.225	0	67.691	1894600000	167	23.542	23.671	22.9092	23.271	23.5426	24.144	24.0902	23.2372	23.9747	23.9788	24.1452	23.8518	23.6683	23.542	23.671	22.9092	23.271	23.5426	24.144	24.0902	24.0953	22.8751	23.4014	24.6891	24.6306
P18206	P18206	Vinculin	VCL	0.540863	-0.721612	0.00351968	-0.00699039	0.0978922	-0.18832	0.419953	-0.69353	0.0312358	0.0548808	19	19	19	22	22	22	123.8	0	51.424	341720000	91	21.0035	20.9335	17.8973	20.7367	22.3355	21.807	22.0331	20.4697	19.459	19.8437	20.1312	20.4302	21.1192	21.0035	20.9335	17.8973	20.7367	22.3355	21.807	22.0331	21.2036	20.4058	19.7295	21.2141	21.224
P18621	P18621	60S ribosomal protein L17	RPL17	0.677513	-0.259227	1.14695	-0.446339	0.846713	-0.995238	1.06869	-1.57054	0.783608	-1.0481	10	10	10	47.8	47.8	47.8	21.397	0	63.772	740780000	99	22.5821	22.9624	23.9597	22.9164	22.9649	23.3547	23.1078	22.5692	22.9282	23.0509	22.9883	22.6409	22.9939	22.5821	22.9624	23.9597	22.9164	22.9649	23.3547	23.1078	22.4368	22.2257	22.998	22.5421	22.6651
P18669;P15259;Q8N0Y7	P18669	Phosphoglycerate mutase 1	PGAM1	1.93264	-1.24671	0.409418	-0.314432	0.42778	-0.336884	0.143586	0.129311	2.30678	1.37603	13	13	13	55.1	55.1	55.1	28.804	0	135.94	1137000000	191	22.6899	23.0436	23.9586	21.9042	23.7828	23.4689	23.4206	21.727	20.5928	22.5327	21.6414	22.5912	22.5219	22.6899	23.0436	23.9586	21.9042	23.7828	23.4689	23.4206	22.4153	22.4234	22.3877	23.2897	23.097
P19338	P19338	Nucleolin	NCL	3.79816	0.506212	4.08973	0.523674	0.866711	0.162419	0.285308	-0.0927598	2.74114	-0.598971	44	44	44	49.6	49.6	49.6	76.613	0	323.31	11108000000	927	26.6975	26.7928	26.3028	26.7934	26.6803	26.616	26.7934	27.1019	27.1532	27.3463	27.326	27.1614	26.9567	26.6975	26.7928	26.3028	26.7934	26.6803	26.616	26.7934	27.248	26.9841	27.2314	27.3558	27.214
P19623	P19623	Spermidine synthase	SRM	1.02086	-1.07076	0.541506	0.65934	0.415291	0.489224	0.150104	0.134007	NaN	NaN	9	9	9	33.4	33.4	33.4	33.824	0	10.627	119680000	22	18.9357	20.1388	20.9434	17.9675	20.0793	19.8074	20.1362	17.9477	19.921	17.6918	20.114	17.469	18.7249	18.3041	20.1388	20.9434	16.9499	20.0793	19.8074	20.1362	19.7714	19.7809	19.8315	20.14	20.3299
P20042	P20042	Eukaryotic translation initiation factor 2 subunit 2	EIF2S2	0.852057	0.927838	0.549758	0.640581	1.1778	1.42014	0.476193	0.608519	0.387206	-0.332018	12	12	12	40.8	40.8	40.8	38.388	0	29.354	274800000	70	21.8263	17.6396	19.3362	19.9676	20.9104	20.3058	21.4044	20.8832	21.1547	21.242	21.1131	20.9764	21.3891	21.8263	18.0382	20.4222	19.9676	20.9104	20.3058	21.4044	21.2696	20.2007	20.3081	21.5187	21.0789
P20290	P20290	Transcription factor BTF3	BTF3	0.395338	-0.521739	1.01128	-1.11777	0.26287	-0.497526	0.126063	0.221224	NaN	NaN	4	4	4	36.9	36.9	36.9	22.168	0	50.618	138010000	21	18.1455	21.3607	19.1413	17.7782	21.2824	19.7596	20.2143	19.2664	19.7808	19.1259	18.7139	18.7148	19.2808	18.6061	21.3607	19.4016	18.6131	21.2824	19.7596	20.2143	18.3792	20.4998	19.6551	17.6348	18.1999
Q9NRW1;P20340;Q14964	Q9NRW1;P20340	Ras-related protein Rab-6B;Ras-related protein Rab-6A	RAB6B;RAB6A	1.12889	-1.16135	0.407099	-0.637959	0.175864	0.317351	0.126038	-0.221227	NaN	NaN	3	3	3	16.3	16.3	16.3	23.461	0	4.718	208450000	17	18.2656	20.1372	18.8374	18.2133	21.1268	20.5949	21.4409	19.0309	18.9926	19.0384	18.3741	17.7318	18.6779	18.4381	20.1372	18.8374	18.6398	21.1268	20.5949	21.4409	18.4837	19.2522	20.4264	18.3364	17.7701
P20618	P20618	Proteasome subunit beta type-1	PSMB1	1.07978	-0.441194	0.277305	-0.257791	0.160345	-0.177329	0.261782	-0.352742	0.0268925	0.0495602	8	8	8	46.9	46.9	46.9	26.489	0	47.249	598910000	64	21.5796	21.8012	22.1472	22.003	21.9908	22.8936	22.5304	21.2636	21.4708	21.8756	22.1893	21.3642	22	21.5796	21.8012	22.1472	22.003	21.9908	22.8936	22.5304	22.2582	20.0966	21.6228	22.2423	22.6412
P20962	P20962	Parathymosin	PTMS	0.584207	-0.921386	0.89519	-1.36651	0.357441	0.688362	0.00991849	0.0255367	1.86644	1.13205	4	4	4	26.5	26.5	26.5	11.53	0	16.265	115310000	18	18.413	17.613	18.9111	19.8318	22.625	21.3636	20.6879	19.5812	19.3942	19.0941	17.5594	19.4863	18.8812	18.9826	17.8447	19.7406	19.8318	22.625	21.3636	20.6879	18.1514	20.6853	20.419	17.5928	18.0327
P21333	P21333	Filamin-A	FLNA	0.59975	0.160278	1.59617	0.350025	0.620608	-0.257678	0.831852	-0.305185	1.61457	-0.465463	135	135	128	67.5	67.5	64.8	280.74	0	323.31	19887000000	2442	27.4389	27.4188	27.3276	27.7034	26.8318	27.7283	27.3903	27.5513	27.5254	27.5793	27.8172	27.407	27.5152	27.4389	27.4188	27.3276	27.7034	26.8318	27.7283	27.3903	27.8091	27.9344	27.7531	27.7435	27.8244
P21796	P21796	Voltage-dependent anion-selective channel protein 1	VDAC1	0.380912	-0.364331	1.17758	0.860027	0.0132584	0.0189079	0.0540557	-0.084966	0.0812379	0.126936	12	12	12	56.2	56.2	56.2	30.772	0	167.56	486400000	100	22.5065	21.8934	19.8259	20.4811	21.9029	21.5452	22.5046	20.8808	20.8461	21.6263	21.3194	21.1867	21.0914	22.5065	21.8934	19.8259	20.4811	21.9029	21.5452	22.5046	22.186	22.3254	22.4436	22.7016	22.299
P22061	P22061	Protein-L-isoaspartate(D-aspartate) O-methyltransferase	PCMT1	1.87707	-1.94268	0.0962718	-0.176999	0.466734	0.545348	0.280067	-0.51782	NaN	NaN	9	9	9	56.8	56.8	56.8	24.636	0	58.895	278970000	60	18.3563	21.8057	22.0491	21.0238	22.1552	21.4721	21.8535	20.4292	18.9892	18.5504	20.5914	18.222	19.0323	18.0318	21.8057	22.0491	21.0238	22.1552	21.4721	21.8535	21.546	19.4395	20.3971	21.4257	21.7277
P22102	P22102	Trifunctional purine biosynthetic protein adenosine-3;Phosphoribosylamine--glycine ligase;Phosphoribosylformylglycinamidine cyclo-ligase;Phosphoribosylglycinamide formyltransferase	GART	1.53968	-1.42551	0.433926	-0.584149	0.414022	-0.658966	0.742661	-1.14815	0.178527	0.339164	26	26	26	38.4	38.4	38.4	107.77	0	68.81	689630000	124	22.8933	22.099	23.9916	21.3421	22.892	22.4089	22.9322	21.1512	18.8412	21.9171	21.5126	22.0713	21.8613	22.8933	22.099	23.9916	21.3421	22.892	22.4089	22.9322	22.6025	19.6032	21.2072	23.0467	22.9028
P22234	P22234	Multifunctional protein ADE2;Phosphoribosylaminoimidazole-succinocarboxamide synthase;Phosphoribosylaminoimidazole carboxylase	PAICS	0.918131	-0.514906	3.21448	0.959857	0.0941258	0.081937	0.548793	0.284588	1.44931	0.799494	21	21	21	52.2	52.2	52.2	47.079	0	140.91	1893200000	209	23.8014	23.6208	23.3452	22.6931	23.6562	23.199	24.025	22.7204	21.7388	23.5192	23.1876	23.221	23.3871	23.8014	23.6208	23.3452	22.6931	23.6562	23.199	24.025	24.1016	24.541	24.1818	24.6938	24.6205
P22314	P22314	Ubiquitin-like modifier-activating enzyme 1	UBA1	1.602	-1.23064	0.252257	-0.280428	0.0676141	-0.0695294	0.0252429	-0.0254512	1.89688	1.20519	35	35	35	49.1	49.1	49.1	117.85	0	323.31	2729400000	433	24.7956	24.8928	26.2598	23.8	25.3645	24.1673	24.8518	23.9072	22.122	24.297	22.9763	24.5136	24.0559	24.7956	24.8928	26.2598	23.8	25.3645	24.1673	24.8518	24.6844	25.4726	22.922	24.9904	24.5175
P22392;O60361	P22392;O60361	Nucleoside diphosphate kinase B;Putative nucleoside diphosphate kinase	NME2;NME2P1	1.87394	-1.69594	0.234556	0.288511	0.0629724	0.0932357	0.0360885	-0.0641838	1.40789	1.63176	8	8	4	55.3	55.3	25	17.298	0	99.937	1609500000	101	22.425	22.665	22.2676	21.6901	24.2573	23.6628	24.0333	20.2941	19.8915	22.0379	22.0695	20.9149	22.6174	22.425	22.665	22.2676	21.6901	24.2573	23.6628	24.0333	23.2387	21.9416	22.858	24.0318	23.4402
P22531;P35326;P35325;P22532;Q96RM1	P22531;P35326;P35325;P22532;Q96RM1	Small proline-rich protein 2E;Small proline-rich protein 2A;Small proline-rich protein 2B;Small proline-rich protein 2D;Small proline-rich protein 2F	SPRR2E;SPRR2A;SPRR2B;SPRR2D;SPRR2F	1.00583	0.945752	0.334571	-0.470143	0.313441	-0.444227	0.891428	-0.838101	2.26601	-1.10122	4	4	2	79.2	79.2	36.1	7.8553	0	7.4448	44649000	44	20.0547	18.7673	18.2622	21.7101	20.6104	19.0483	18.6477	20.2818	20.9464	20.6362	20.7255	20.2507	20.3488	20.0547	18.7673	18.9607	21.7101	20.6104	19.0483	18.6842	20.2428	20.1714	19.8386	17.8925	19.2282
P22626	P22626	Heterogeneous nuclear ribonucleoproteins A2/B1	HNRNPA2B1	0.508349	-0.294669	0.204832	-0.218754	0.142594	0.139786	0.0895621	-0.0878423	0.303052	0.206827	22	22	21	58.6	58.6	58.6	37.429	0	165.5	2080000000	236	23.8893	22.6165	23.777	23.4865	24.4709	24.2052	24.3506	23.2558	23.4061	23.633	23.8143	23.2956	23.7951	23.8893	22.6165	23.777	23.4865	24.4709	24.2052	24.3506	23.8124	22.0326	23.0056	24.2556	24.0848
P22695	P22695	Cytochrome b-c1 complex subunit 2, mitochondrial	UQCRC2	0.11537	-0.0934383	0.192173	0.16304	1.29391	0.753704	0.909475	0.508456	NaN	NaN	8	8	8	27.4	27.4	27.4	48.442	0	45.373	66619000	32	18.5843	19.4785	18.2972	18.9434	19.4242	18.8762	19.6809	18.769	19.8858	19.3699	18.1549	18.6717	18.8321	17.8077	19.4785	19.2138	18.9434	19.4242	18.8762	19.6809	19.0176	19.8745	19.8781	18.3887	18.7866
P23246	P23246	Splicing factor, proline- and glutamine-rich	SFPQ	0.645136	-0.336695	0.476006	-0.359343	0.0788511	-0.0569305	0.0530619	-0.0595578	0.246291	0.277137	24	23	23	38.8	37.6	37.6	76.149	0	220.49	1597400000	213	23.5797	23.3962	22.9349	23.5153	23.7319	23.8696	24.0817	23.1708	22.1581	23.3988	23.4914	23.4747	23.8082	23.5797	23.3962	22.9349	23.5153	23.7319	23.8696	24.0817	23.3661	23.2022	21.5865	23.3778	23.9041
P23284	P23284	Peptidyl-prolyl cis-trans isomerase B	PPIB	0.12575	-0.17392	0.630346	0.849807	0.120254	0.223593	0.180171	0.304158	1.01888	0.657985	7	7	7	28.2	28.2	28.2	23.742	0	9.1066	284250000	28	19.8857	20.5707	19.2431	18.3708	20.6567	21.3705	21.5602	19.4091	19.4728	19.6334	20.3562	20.6167	20.8893	19.8857	20.5707	18.5802	18.4958	20.6567	21.3705	21.5602	21.512	19.7868	19.2746	22.0392	21.4196
P23381	P23381	Tryptophan--tRNA ligase, cytoplasmic;T1-TrpRS;T2-TrpRS	WARS	0.969788	-0.468774	1.43969	-0.990254	2.20156	-1.59009	2.04906	-1.57757	1.18081	-1.12809	19	19	19	54.6	54.6	54.6	53.165	0	91.317	595570000	121	22.8402	23.5024	23.2479	23.3104	22.3565	22.9555	22.3423	23.002	21.5364	22.3875	22.5501	22.5263	22.8039	22.8402	23.5024	23.2479	23.3104	22.3565	22.9555	22.3423	22.7789	20.9635	20.4365	22.6111	22.3818
P23396	P23396	40S ribosomal protein S3	RPS3	1.37231	0.5989	0.243189	0.172173	0.690435	0.447106	0.0704767	0.0702987	0.95829	-0.528601	22	22	22	80.2	80.2	80.2	26.688	0	121.74	6823100000	455	26.0281	25.1876	24.46	25.3646	25.2057	26.012	26.111	25.9	25.836	26.1603	26.4351	26.0908	26.0591	26.0281	25.1876	24.46	25.3646	25.2057	26.012	26.111	26.0598	25.3658	24.9714	25.7141	25.7413
P23526	P23526	Adenosylhomocysteinase	AHCY	0.587403	-0.642376	0.440457	-0.622452	0.148567	-0.22521	0.798823	-1.02397	0.18824	-0.432063	12	12	12	32.9	32.9	32.9	47.716	0	41.429	776310000	96	22.7826	22.3016	21.6808	22.1212	23.0654	22.8916	23.2108	22.4723	19.4209	23.0897	21.8179	22.2418	22.578	22.7826	22.3016	21.6808	22.1212	23.0654	22.8916	23.2108	23.0926	19.6831	20.0649	22.9901	22.5665
P23528	P23528	Cofilin-1	CFL1	2.75548	-1.05976	1.03235	-0.471935	0.262249	0.153416	0.00321185	0.00249309	3.94714	1.06225	17	17	15	77.7	77.7	66.9	18.502	0	209.53	3680700000	220	24.5166	25.4537	25.9982	24.741	25.9541	25.1164	25.5892	24.2878	24.0441	24.7549	23.9448	24.2741	24.3665	24.5166	25.4537	25.9982	24.741	25.9541	25.1164	25.5892	24.5118	24.6865	25.1697	24.9486	24.7211
P23588;REV__P23588	P23588	Eukaryotic translation initiation factor 4B	EIF4B	0.0534047	-0.0641389	0.308879	-0.299242	0.194559	0.206612	0.0643379	-0.0820915	0.0221441	-0.0179526	61	61	61	81	81	81	69.15	0	323.31	32275000000	1929	28.0225	27.756	26.1606	28.8992	28.3821	29.2443	28.0518	27.8558	27.9934	27.8535	28.7316	27.6867	27.937	28.0225	27.756	26.1606	28.8992	28.3821	29.2443	28.0518	28.0419	27.2967	27.6619	27.9544	27.8926
P24534	P24534	Elongation factor 1-beta	EEF1B2	1.89902	-0.464913	1.50598	-2.47602	0.42838	-0.220241	0.325128	-0.218233	0.331557	0.24668	10	9	9	59.1	55.1	55.1	24.763	0	255.9	3078000000	214	24.6303	25.2084	25.348	24.9828	25.0032	25.0969	25.347	24.2248	24.8307	24.2419	24.8396	24.672	24.9302	24.6303	25.2084	25.348	24.9828	25.0032	25.0969	25.347	24.8977	20.5965	18.1595	24.346	23.4796
P24539	P24539	ATP synthase F(0) complex subunit B1, mitochondrial	ATP5F1	0.307395	-0.280754	0.163439	-0.24401	0.358536	0.334944	0.137299	0.206229	NaN	NaN	4	4	4	15.6	15.6	15.6	28.908	0	52.581	59793000	18	17.625	18.3577	19.7665	19.6675	19.22	19.2479	20.032	19.5815	18.793	19.242	18.2775	18.4791	18.7282	17.625	18.3577	18.0696	19.6675	19.22	19.2479	20.032	18.6469	20.0387	19.5638	16.5818	19.0323
P24752	P24752	Acetyl-CoA acetyltransferase, mitochondrial	ACAT1	3.05873	-2.03612	0.200805	-0.3213	0.0102051	0.0139673	0.17015	-0.222601	1.92345	1.4663	12	12	12	34.9	34.9	34.9	45.199	0	163.51	390930000	74	21.8168	21.4336	19.9624	21.0152	22.3589	21.7954	22.278	19.01	18.6248	20.1868	19.6684	18.8534	20.5775	21.8168	21.4336	19.9624	21.0152	22.3589	21.7954	22.278	21.5696	19.3795	19.3064	22.3026	22.2669
P25205	P25205	DNA replication licensing factor MCM3	MCM3	0.672235	0.355316	1.55998	0.65503	0.0900964	0.11283	0.587691	0.384947	0.0357056	0.0296307	27	27	27	36.9	36.9	36.9	90.98	0	164.86	909140000	206	23.8061	22.2217	23.3266	22.6186	22.7269	22.3486	22.9125	23.3242	22.5322	23.1619	23.1506	23.6149	23.4576	23.8061	22.2217	23.3266	22.6186	22.7269	22.3486	22.9125	23.8886	23.7782	23.0375	23.3684	23.6352
P25311	P25311	Zinc-alpha-2-glycoprotein	AZGP1	0.0534232	-0.0558327	0.415861	-0.436241	0.15458	-0.178137	0.159075	0.201546	NaN	NaN	2	2	2	9.4	9.4	9.4	34.258	0	13.13	30240000	6	17.836	19.8438	18.8854	17.6858	19.5016	19.6098	18.774	18.2438	18.8318	19.2055	18.9745	18.5996	19.0695	18.521	19.8438	18.8245	17.8584	19.5016	19.6098	18.774	18.9176	19.535	19.3873	18.0867	18.6487
P25325	P25325	3-mercaptopyruvate sulfurtransferase	MPST	0.313436	-0.199629	0.269458	0.30999	0.917657	0.610277	1.01758	0.730284	NaN	NaN	4	4	4	19.2	19.2	19.2	33.178	0.00094518	2.6099	30009000	4	18.8885	18.7119	20.1091	18.4465	19.2555	18.7348	19.0114	18.7182	19.6606	18.396	18.7421	18.5815	18.8389	19.0514	18.7119	18.6287	17.6588	19.2555	18.7348	19.0114	19.2419	20.725	19.9174	17.5064	18.3672
P25398	P25398	40S ribosomal protein S12	RPS12	0.267874	0.184024	0.38911	-0.334015	0.259922	0.211971	0.483264	-0.375444	1.12058	-0.559467	10	10	10	77.3	77.3	77.3	14.515	0	197.44	4760100000	288	26.368	25.0812	26.8058	25.5184	24.9402	25.9089	25.9462	25.6795	26.2662	26.2644	25.7648	25.9536	25.9487	26.368	25.0812	26.8058	25.5184	24.9402	25.9089	25.9462	25.6506	24.7968	24.3932	26.1293	25.5746
P25685	P25685	DnaJ homolog subfamily B member 1	DNAJB1	2.00691	-0.914903	0.16034	-0.140896	0.712158	0.589504	0.0660434	-0.0977993	NaN	NaN	9	9	8	29.1	29.1	29.1	38.044	0	19.612	116030000	47	18.8248	20.7556	19.6746	19.5777	20.3469	19.7218	20.1483	18.6303	19.2245	18.9213	18.8753	18.5003	19.5444	19.8986	20.7556	18.9508	19.5777	20.3469	19.7218	20.1483	19.8618	18.8059	19.1225	20.1567	20.1992
P25705	P25705	ATP synthase subunit alpha, mitochondrial	ATP5A1	0.785916	0.355432	3.5398	1.17061	0.519099	0.28918	0.919187	0.4131	0.154246	0.0576677	27	27	27	51	51	51	59.75	0	180.25	5217000000	500	25.5688	24.6763	24.14	24.2981	25.1597	24.977	25.399	25.0754	24.869	25.3653	25.2924	25.4018	25.459	25.5688	24.6763	24.14	24.2981	25.1597	24.977	25.399	26.0312	26.1645	26.1155	26.055	25.924
P25786	P25786	Proteasome subunit alpha type-1	PSMA1	0.0887052	0.172442	0.291703	0.38909	0.497312	-0.722549	0.0949105	-0.173013	0.334609	-0.386842	15	15	15	55.9	55.9	55.9	29.555	0	66.612	606630000	79	22.6876	21.9894	18.1156	22.3788	22.6791	22.526	22.9347	22.1035	21.1109	22.2421	22.5065	22.28	22.2011	22.6876	21.9894	19.3978	22.3788	22.6791	22.526	22.9347	22.916	21.4689	21.6036	22.8599	22.8507
P25787	P25787	Proteasome subunit alpha type-2	PSMA2	1.56327	-0.966758	1.52607	-1.53114	0.743682	-0.943469	0.11339	-0.180038	0.410518	0.613685	10	10	10	57.7	57.7	57.7	25.898	0	31.014	448130000	78	22.3232	23.6358	24.0759	22.7276	22.6922	21.822	21.6368	21.4365	21.6838	21.883	21.7804	22.1263	21.5011	22.3232	23.6358	24.0759	22.7276	22.6922	21.822	21.6368	22.5314	19.3062	19.7593	21.8013	21.9351
P25788	P25788	Proteasome subunit alpha type-3	PSMA3	2.22066	0.58456	4.22648	1.10522	0.11189	0.0592801	0.134139	-0.181072	0.683021	-0.817909	10	10	10	43.1	43.1	43.1	28.433	0	54.011	575920000	83	22.7425	21.6966	21.9827	21.9121	22.2736	22.3508	22.0841	22.7535	22.2524	23.0115	22.9265	22.6653	22.7917	22.7425	21.6966	21.9827	21.9121	22.2736	22.3508	22.0841	23.2312	23.5322	23.4343	23.0956	23.4497
P25789	P25789	Proteasome subunit alpha type-4	PSMA4	1.57893	-2.02264	1.30079	-1.06761	1.23486	-1.5498	2.02806	-2.00145	NaN	NaN	8	8	8	34.5	34.5	34.5	29.483	0	78.986	597540000	68	21.4419	23.3889	22.813	22.6762	22.6057	22.7135	22.6471	18.5403	19.9552	21.4609	22.4128	18.1954	22.9735	21.4419	23.3889	22.813	22.6762	22.6057	22.7135	22.6471	22.6352	19.9041	20.4172	21.7113	22.2179
P26038	P26038	Moesin	MSN	0.281728	0.276189	0.289819	0.428624	0.0200631	-0.0305893	0.604935	0.517944	NaN	NaN	12	5	5	24.4	13	13	67.819	0	19.914	48647000	10	18.1686	19.2154	18.0614	18.0976	20.2132	19.26	19.8478	19.9298	19.9074	19.0439	19.2202	18.5945	18.8448	17.877	19.2154	18.7584	16.4007	20.2132	19.26	19.8478	17.9709	19.1202	20.2349	18.7379	18.9301
P26368	P26368	Splicing factor U2AF 65 kDa subunit	U2AF2	1.29886	-1.06534	0.161246	0.190046	0.321353	-0.522676	0.171382	-0.29369	NaN	NaN	7	7	7	26.1	26.1	26.1	53.5	0	24.035	146810000	32	20.9274	21.1255	19.957	19.63	21.2883	19.6712	20.3439	20.6841	19.3942	20.2099	18.5945	17.8216	19.4264	20.9274	21.1255	19.32	18.5569	21.2883	19.6712	20.3439	20.1421	21.2367	20.2255	20.0212	20.7009
P26373	P26373	60S ribosomal protein L13	RPL13	0.170167	0.117335	0.106482	0.0989085	0.108102	-0.0876632	0.362103	-0.289999	0.677855	-0.407334	16	16	16	51.2	51.2	51.2	24.261	0	68.362	1523300000	143	23.5118	23.4491	22.2158	23.625	23.6557	24.0204	23.9973	23.3373	23.5856	23.8002	24.1189	23.4145	23.4262	23.5118	23.4491	22.2158	23.625	23.6557	24.0204	23.9973	24.0493	22.6268	23.0391	23.9525	23.5643
P26583	P26583	High mobility group protein B2	HMGB2	1.067	-0.94455	0.135388	-0.182387	0.0854993	0.133086	0.00700997	-0.0144914	NaN	NaN	9	7	7	37.3	27.3	27.3	24.033	0	12.933	246670000	42	18.5655	19.8333	19.0465	20.2062	21.3343	20.6851	21.1392	18.9166	19.0406	19.6939	19.6305	17.9612	19.7844	19.4554	19.8333	19.4093	20.2062	21.3343	20.6851	21.1392	19.8655	18.6462	19.6087	20.5069	20.1131
P26599;O95758	P26599	Polypyrimidine tract-binding protein 1	PTBP1	2.86694	-1.6166	2.48645	-0.964026	0.381209	0.3013	0.247022	-0.301096	1.3446	1.3155	15	15	15	41.1	41.1	41.1	57.221	0	69.593	1015300000	115	22.783	24.0535	24.5916	23.5642	24.0972	23.1781	23.7661	22.0834	20.589	22.4722	22.324	22.532	22.6142	22.783	24.0535	24.5916	23.5642	24.0972	23.1781	23.7661	23.0664	22.6172	22.7811	22.6259	22.8021
P26639	P26639	Threonine--tRNA ligase, cytoplasmic	TARS	2.25189	-1.15175	0.324556	-0.277896	0.660694	-0.595449	1.05852	-0.890911	0.635085	0.629689	17	17	16	30	30	27.8	83.434	0	43.775	318030000	87	21.35	20.4145	22.1553	20.5969	22.1454	21.4712	21.8584	20.656	19.5743	20.3812	19.8451	20.5485	20.6488	21.35	20.4145	22.1553	20.5969	22.1454	21.4712	21.8584	21.4991	20.5027	20.2223	21.5287	21.318
P26640	P26640	Valine--tRNA ligase	VARS	0.917826	0.426896	1.36272	0.669545	0.236147	-0.329243	0.206775	-0.300182	0.605559	-0.796284	24	24	24	27.1	27.1	27.1	140.47	0	108.63	719310000	205	22.9386	21.2759	21.5866	22.1216	21.7496	22.353	22.5566	22.6628	22.2019	22.6316	22.3326	22.4359	22.7953	22.9386	21.2759	21.5866	22.1216	21.7496	22.353	22.5566	22.7493	21.9534	22.5719	22.9841	23.2057
P26641	P26641	Elongation factor 1-gamma	EEF1G	0.305629	0.134096	0.992565	0.436446	0.501812	-0.50783	0.408312	-0.324931	0.683019	-0.459028	25	25	25	58.6	58.6	58.6	50.118	0	283.6	5831900000	438	25.9572	25.1713	24.6778	25.1874	25.1466	25.8418	25.6529	25.4159	25.4645	25.4485	25.6161	25.531	25.5871	25.9572	25.1713	24.6778	25.1874	25.1466	25.8418	25.6529	26.0826	25.4944	25.1991	26.0824	25.7149
P27348	P27348	14-3-3 protein theta	YWHAQ	1.78825	-2.40123	0.967308	-1.04575	0.735799	-0.952985	0.514039	-0.586282	1.83425	1.61448	21	16	16	70.6	60	60	27.764	0	104.19	1715100000	202	23.5685	24.9042	22.0612	24.9678	25.0214	25.7943	25.338	22.6302	18.5282	23.1187	22.595	22.9507	22.903	23.5685	24.9042	22.0612	24.9678	25.0214	25.7943	25.338	23.7644	22.3622	22.687	23.907	24.1099
P27635	P27635	60S ribosomal protein L10	RPL10	0.792436	0.273906	0.597323	-0.645517	0.836884	-1.38882	1.02995	-0.826306	1.09569	-1.35215	10	10	6	46.7	46.7	28	24.604	0	34.931	652540000	102	22.7514	23.2403	22.6733	22.421	23.3481	23.1759	22.8704	23.117	23.7214	22.7884	23.2798	23.2674	23.024	22.7514	23.2403	22.6733	22.421	23.3481	23.1759	22.8704	23.4546	22.3564	19.5798	22.8333	22.5202
P27694	P27694	Replication protein A 70 kDa DNA-binding subunit;Replication protein A 70 kDa DNA-binding subunit, N-terminally processed	RPA1	0.547513	-0.591387	0.127242	0.14983	0.0739784	-0.110015	0.378469	-0.409675	NaN	NaN	9	9	9	18.8	18.8	18.8	68.137	0	58.51	158360000	70	19.6637	19.7844	22.2706	19.0967	20.668	20.0032	20.419	18.3452	19.9006	20.3546	20.1104	20.4183	18.956	19.6637	19.7844	22.2706	19.0967	20.668	20.0032	20.419	20.1689	20.6374	19.6533	20.9023	20.5052
P27695	P27695	DNA-(apurinic or apyrimidinic site) lyase;DNA-(apurinic or apyrimidinic site) lyase, mitochondrial	APEX1	0.736718	-0.60332	1.22929	0.768435	0.526032	0.50731	0.220884	0.325739	0.26226	0.340264	8	8	8	31.1	31.1	31.1	35.554	0	29.589	220910000	55	19.9809	19.6099	19.751	19.0696	21.4341	20.5341	21.1327	18.6773	19.107	20.3849	19.8858	19.5297	20.0916	19.9809	19.6099	20.1084	19.0696	21.4341	20.5341	21.1327	20.7051	20.7278	20.8416	21.4464	21.0501
P27708	P27708	CAD protein;Glutamine-dependent carbamoyl-phosphate synthase;Aspartate carbamoyltransferase;Dihydroorotase	CAD	2.61643	-0.72836	0.0797925	-0.0263447	0.640906	-1.06992	0.440985	-0.573257	0.0857403	0.155103	47	47	47	31.2	31.2	31.2	242.98	0	203.43	1443000000	283	23.3843	23.919	23.6818	23.9567	23.5726	24.1029	23.9832	22.7447	22.4257	23.5217	23.1709	23.3146	23.2527	23.3843	23.919	23.6818	23.9567	23.5726	24.1029	23.9832	23.9018	23.6493	23.659	23.7928	24.0089
P27797	P27797	Calreticulin	CALR	1.50464	-1.01123	0.0272276	-0.0528597	0.335743	0.330874	0.210555	-0.36425	0.446361	0.670234	18	18	18	58.8	58.8	58.8	48.141	0	87.056	778770000	89	21.9188	21.2176	21.3279	21.3396	23.0697	22.8154	23.0434	20.7594	20.164	21.7919	21.0729	21.322	21.4502	21.9188	21.2176	21.3279	21.3396	23.0697	22.8154	23.0434	22.0044	20.8495	19.6209	23.1987	23.0808
P27816	P27816	Microtubule-associated protein 4	MAP4	0.960388	0.598867	2.62893	1.27653	0.719035	0.540295	1.58333	0.844205	0.868256	0.245338	27	27	27	32.9	32.9	32.9	121	0	145.56	728020000	180	22.4993	21.4343	20.4059	21.7641	22.4522	22.0746	22.6193	22.0892	22.1449	22.8664	22.4232	22.6979	22.7284	22.4993	21.4343	20.4059	21.7641	22.4522	22.0746	22.6193	23.0878	23.3461	23.1328	23.1924	23.2429
P27824	P27824	Calnexin	CANX	1.22365	-1.33464	0.799385	-0.627479	0.333984	0.24662	0.240011	-0.367601	0.365509	0.727216	18	18	18	34.8	34.8	34.8	67.567	0	39.809	903060000	137	22.2249	22.9532	23.4274	21.9175	22.9358	22.729	23.1965	21.8042	21.6097	22.3732	21.7102	18.3187	22.7913	22.2249	22.9532	23.4274	21.9175	22.9358	22.729	23.1965	22.5188	20.8088	21.2124	22.5542	22.4406
P28066	P28066	Proteasome subunit alpha type-5	PSMA5	0.318164	-0.141083	0.95242	-0.331371	1.12693	-0.383061	0.065411	-0.0443655	0.178535	0.0967178	10	10	10	56.8	56.8	56.8	26.411	0	50.437	790640000	128	22.3257	22.6158	23.5152	22.2839	22.4776	22.8168	22.6546	22.4583	22.939	22.4951	22.3706	22.6468	22.2634	22.3257	22.6158	23.5152	22.2839	22.4776	22.8168	22.6546	22.4089	22.0209	22.5926	22.1333	22.3194
P28070	P28070	Proteasome subunit beta type-4	PSMB4	1.71782	-0.598988	1.97289	-1.17657	1.92748	-1.67921	0.467487	-0.560646	0.539149	0.363101	7	7	7	43.9	43.9	43.9	29.204	0	37.757	429990000	72	22.7537	22.9898	23.5614	22.2497	22.9303	22.256	22.4036	22.4592	22.1113	21.805	22.3408	22.2269	21.8724	22.7537	22.9898	23.5614	22.2497	22.9303	22.256	22.4036	22.2191	21.8712	19.8006	21.7089	21.9399
P28072	P28072	Proteasome subunit beta type-6	PSMB6	0.598948	0.556149	0.610394	0.708016	0.157606	0.299519	0.010557	-0.0242432	0.639714	-0.745139	5	5	5	26.8	26.8	26.8	25.357	0	15.337	510930000	58	22.3551	21.4236	19.2652	22.1986	22.0385	21.9287	22.2429	22.0511	21.8021	22.4308	22.5807	22.064	22.2248	22.3551	21.4236	19.4796	22.1986	22.0385	21.9287	22.2429	23.101	22.5468	22.8156	22.6774	20.2321
P28074	P28074	Proteasome subunit beta type-5	PSMB5	1.01873	-0.325053	0.129206	-0.17764	1.39041	0.328208	0.406379	0.165632	1.19315	0.490685	10	10	10	47.9	47.9	47.9	28.48	0	70.672	1068700000	204	22.6946	22.426	22.6497	22.6773	22.7618	22.9999	23.153	22.234	22.1763	22.6676	23.1152	22.0341	22.4187	22.6946	22.426	22.6497	22.6773	22.7618	22.9999	23.153	23.107	19.8345	22.593	23.433	23.376
P28838	P28838	Cytosol aminopeptidase	LAP3	0.205478	-0.264747	1.177	1.08817	0.958422	1.07156	0.454479	0.66275	NaN	NaN	12	12	12	34.7	34.7	34.7	56.166	0	26.254	137830000	38	19.8324	18.4105	19.8053	17.2111	20.0614	19.8986	19.857	18.7365	20.3848	18.1311	18.8566	19.1802	18.902	19.8324	17.6779	19.8053	17.1926	20.0614	19.8986	19.857	20.3934	19.881	19.4255	20.5239	20.6076
P29401	P29401	Transketolase	TKT	1.87133	-0.984605	0.0411756	0.0397402	0.184767	-0.15307	0.10857	0.0940008	3.87973	1.07861	23	23	23	51.2	51.2	51.2	67.877	0	278.95	1924600000	281	23.5253	23.8854	25.1245	22.7696	24.5531	24.1664	24.2527	23.012	22.3956	23.3492	23.2387	23.1839	23.1503	23.5253	23.8854	25.1245	22.7696	24.5531	24.1664	24.2527	23.8232	23.546	23.9132	24.4394	24.1969
P29692	P29692	Elongation factor 1-delta	EEF1D	0.72941	0.743299	0.785276	0.827875	0.134605	0.214477	0.163864	-0.368029	0.722798	-1.11133	12	12	11	54.4	54.4	51.2	31.121	0	283.24	3777200000	303	25.2884	24.1681	21.5379	24.7286	24.3669	24.9577	24.85	24.6926	24.8465	25.2049	25.4052	24.8596	25.0775	25.2884	24.1681	21.5379	24.7286	24.3669	24.9577	24.85	25.5373	24.1954	24.7077	25.3623	25.428
P29966	P29966	Myristoylated alanine-rich C-kinase substrate	MARCKS	0.133959	0.204874	0.486507	0.650993	1.59568	0.774794	1.15722	1.04565	2.15329	0.875652	11	11	11	49.4	49.4	49.4	31.554	0	323.31	447680000	177	21.9767	20.7527	18.5398	20.9999	22.4161	21.8059	22.1169	21.3015	20.4094	21.8533	21.2672	21.7295	22.0467	21.9767	20.7527	18.2921	20.9999	22.4161	21.8059	22.1169	22.2746	21.5353	20.6	22.1029	22.243
P30040	P30040	Endoplasmic reticulum resident protein 29	ERP29	0.513991	-0.563521	0.817437	0.800273	0.188373	0.237208	0.179445	0.248762	0.983891	0.921049	7	7	7	36	36	36	28.993	0	15.546	146270000	34	18.2362	20.5627	21.1502	19.4585	20.8418	20.4022	20.6125	19.422	19.9962	20.856	18.5471	18.8021	20.079	17.8472	20.5627	21.1502	19.4585	20.8418	20.4022	20.6125	20.9641	19.6927	21.108	21.2151	21.1932
P30041	P30041	Peroxiredoxin-6	PRDX6	1.95978	-0.924777	1.51832	-0.622199	0.30793	0.175334	0.128494	0.0835226	2.85996	1.0083	17	17	17	72.3	72.3	72.3	25.035	0	87.068	2139000000	257	24.4144	24.4571	24.6272	23.0449	24.6882	24.5304	24.4239	23.5201	22.46	23.726	23.2071	23.9215	23.4903	24.4144	24.4571	24.6272	23.0449	24.6882	24.5304	24.4239	23.7706	23.9403	23.4054	23.7434	23.3832
P30044	P30044	Peroxiredoxin-5, mitochondrial	PRDX5	1.50406	-1.40443	1.57194	-1.25056	0.0809246	-0.100373	0.445767	-0.700762	0.480352	0.893493	10	10	10	55.6	55.6	55.6	22.086	0	14.732	298940000	44	21.5835	22.2541	22.5371	20.4747	22.8437	22.365	22.2322	18.8919	19.3223	21.1281	22.0807	21.3604	21.039	21.5835	22.2541	22.5371	20.4747	22.8437	22.365	22.2322	19.7499	19.7376	20.6289	21.6225	20.85
P30046;A6NHG4	P30046;A6NHG4	D-dopachrome decarboxylase;D-dopachrome decarboxylase-like protein	DDT;DDTL	2.15885	-2.61268	1.87107	-2.28508	0.37572	-0.84407	0.605976	-1.22221	NaN	NaN	9	9	9	89	89	89	12.712	0	44.322	272500000	61	18.273	21.9942	23.2684	20.532	22.5129	22.4782	22.5807	19.5641	19.7204	19.197	17.4339	19.9167	18.4683	19.4402	21.9942	23.2684	20.532	22.5129	22.4782	22.5807	17.6503	18.7016	20.9769	19.4703	18.9635
P30048	P30048	Thioredoxin-dependent peroxide reductase, mitochondrial	PRDX3	2.15049	-2.08391	1.62313	-1.32957	0.688427	-0.627602	0.808036	-1.01786	0.837928	1.00862	7	7	7	44.9	44.9	44.9	27.692	0	33.422	480490000	91	21.0931	22.123	24.3106	21.4666	22.0632	22.1822	22.3144	17.9115	19.7081	20.8428	20.1083	20.7331	21.524	21.0931	22.123	24.3106	21.4666	22.0632	22.1822	22.3144	20.8273	19.9563	20.238	20.9427	21.3079
P30049	P30049	ATP synthase subunit delta, mitochondrial	ATP5D	0.274194	0.398999	0.101778	-0.220322	0.0780626	0.163384	0.0922462	0.19858	0.0431663	-0.0808245	2	2	2	13.7	13.7	13.7	17.49	0	21.669	264640000	49	22.7235	20.4987	18.2934	21.037	21.8421	21.261	22.0902	20.8513	20.9658	21.9515	21.8966	21.7568	21.6113	22.7235	20.4987	18.087	21.037	21.8421	21.261	22.0902	21.8721	20.5731	21.2344	18.171	21.8341
P30050	P30050	60S ribosomal protein L12	RPL12	0.544685	0.202305	1.72514	0.491344	0.914676	-0.407286	0.96713	-0.430649	1.86256	-0.632954	9	9	9	69.1	69.1	69.1	17.818	0	100.56	2216100000	273	24.2898	24.6526	23.3588	24.0603	24.0412	24.331	24.3121	24.3166	24.5634	24.5634	24.1345	24.3742	24.1582	24.2898	24.6526	23.3588	24.0603	24.0412	24.331	24.3121	24.6401	24.3457	24.6266	24.7567	24.6028
P30086	P30086	Phosphatidylethanolamine-binding protein 1;Hippocampal cholinergic neurostimulating peptide	PEBP1	1.1515	-0.565867	0.746982	-0.547607	0.161885	-0.120844	0.0785535	0.0631138	1.55056	0.628981	9	9	9	66.8	66.8	66.8	21.057	0	89.327	691090000	133	22.2386	21.9427	22.8331	21.6046	23.3498	22.6281	22.7001	22.0577	21.3605	22.3216	21.4858	22.2198	21.9854	22.2386	21.9427	22.8331	21.6046	23.3498	22.6281	22.7001	22.2247	20.5762	21.6104	22.1867	22.0036
P30101	P30101	Protein disulfide-isomerase A3	PDIA3	1.10259	-0.669403	0.289043	-0.194126	0.018179	0.0152478	0.326196	-0.272995	0.464323	0.396408	23	23	23	51.3	51.3	51.3	56.782	0	44.331	810710000	130	22.4005	22.1601	23.5353	21.7751	23.1054	22.5037	22.8796	22.0711	20.7377	22.4965	21.7874	22.4659	22.1617	22.4005	22.1601	23.5353	21.7751	23.1054	22.5037	22.8796	22.0748	22.2433	22.0005	22.6074	22.5669
P30153;P30154	P30153	Serine/threonine-protein phosphatase 2A 65 kDa regulatory subunit A alpha isoform	PPP2R1A	0.140634	-0.0617103	1.41818	-1.42222	0.14701	0.0921962	0.298865	-0.140415	0.135381	-0.0787045	13	13	13	30.1	30.1	30.1	65.308	0	97.332	803590000	145	23.6859	23.4261	22.8439	23.1264	23.2371	22.9341	23.1773	23.5743	22.6957	23.386	22.8542	23.2181	23.1278	23.6859	23.4261	22.8439	23.1264	23.2371	22.9341	23.1773	22.2634	23.335	18.7716	22.4866	21.5754
P30566	P30566	Adenylosuccinate lyase	ADSL	0.0678105	0.0932737	0.354933	0.424999	0.0844807	-0.0876374	0.0148448	0.016541	NaN	NaN	5	5	5	11.8	11.8	11.8	54.889	0	8.0612	97700000	14	19.6587	17.0264	18.7276	18.7972	20.462	19.3803	20.275	19.158	19.6342	19.7823	18.8399	18.856	19.4269	19.6587	18.0544	17.8963	18.7972	20.462	19.3803	20.275	20.4428	19.1555	19.6414	18.3507	19.4681
P30626	P30626	Sorcin	SRI	0.689451	-0.685109	0.760917	-1.15997	0.41322	-0.65787	0.0661828	-0.141737	NaN	NaN	4	4	4	20.7	20.7	20.7	21.676	0	5.8241	109190000	20	18.7286	19.8288	19.145	18.2188	21.2974	20.3911	21.175	19.139	19.176	19.5587	19.2726	19.2031	18.4983	18.7696	19.8288	19.6302	17.2419	21.2974	20.3911	21.175	18.1476	20.0349	19.7414	17.6733	16.3749
P31040	P31040	Succinate dehydrogenase [ubiquinone] flavoprotein subunit, mitochondrial	SDHA	0.342506	-0.939751	0.050898	0.0935873	0.223237	0.379015	0.134885	-0.318332	NaN	NaN	11	11	11	27.3	27.3	27.3	72.691	0	54.376	249990000	62	21.4954	17.5356	22.4579	20.132	22.0514	21.5203	21.7851	18.6152	24.9103	18.7682	18.2215	21.3932	18.434	21.4954	18.4257	22.4579	20.132	22.0514	21.5203	21.7851	21.5926	19.619	20.828	21.7461	21.6638
P31150	P31150	Rab GDP dissociation inhibitor alpha	GDI1	0.00426469	-0.00768489	0.97862	0.843224	0.53603	0.683707	0.46204	0.588038	NaN	NaN	15	8	8	43.8	28.6	28.6	50.582	0	53.22	116370000	45	18.5827	19.6988	17.1276	18.3376	20.4026	19.7069	20.0659	18.0787	19.4648	20.0379	18.9162	20.3873	17.8594	17.9291	19.6988	18.5102	17.9441	20.4026	19.7069	20.0659	20.138	20.3528	18.8373	20.3869	20.1869
P31153	P31153	S-adenosylmethionine synthase isoform type-2	MAT2A	0.464318	-0.808275	0.892438	1.16911	0.224218	-0.321488	0.352171	-0.666203	NaN	NaN	12	12	12	36.5	36.5	36.5	43.66	0	18.068	399810000	50	21.4655	20.9081	21.3677	17.1042	20.947	21.77	21.8415	19.9804	19.1265	18.086	20.3666	20.8173	21.4056	21.4655	20.9081	21.3677	16.9357	20.947	21.77	21.8415	21.7006	22.0305	21.7195	22.2244	21.8521
P31689	P31689	DnaJ homolog subfamily A member 1	DNAJA1	4.70394	-3.83227	2.11697	-2.06527	2.42846	-2.21054	2.29149	-2.53241	NaN	NaN	18	18	18	59.4	59.4	59.4	44.868	0	103.79	451140000	100	21.4349	23.7343	24.1184	23.3431	23.2473	24.0017	23.3564	19.4239	18.7974	19.7796	21.4356	18.6156	18.871	21.4349	23.7343	24.1184	23.3431	23.2473	24.0017	23.3564	21.7622	19.3392	19.7009	22.0566	22.6021
P31930	P31930	Cytochrome b-c1 complex subunit 1, mitochondrial	UQCRC1	0.834643	-1.02171	0.633411	0.828827	0.863712	1.16138	0.411599	0.656538	NaN	NaN	8	8	8	30.4	30.4	30.4	52.645	0	21.98	185770000	45	21.4254	18.3774	18.7336	17.6477	20.6194	19.8298	20.7424	19.8484	18.8975	18.9272	18.4676	17.4644	18.0151	21.4254	18.6059	19.144	16.983	20.6194	19.8298	20.7424	20.6346	19.6513	19.8664	20.7633	20.7864
P31939	P31939	Bifunctional purine biosynthesis protein PURH;Phosphoribosylaminoimidazolecarboxamide formyltransferase;IMP cyclohydrolase	ATIC	2.84933	-2.64879	0.762366	-0.990463	0.374801	0.295937	0.556381	0.33691	3.16123	3.05911	20	20	20	52.4	52.4	52.4	64.615	0	129.15	718010000	149	22.6793	22.8558	23.0208	21.8498	23.8265	22.7111	22.9176	18.5927	20.3201	20.5956	21.4336	22.0449	18.1439	22.6793	22.8558	23.0208	21.8498	23.8265	22.7111	22.9176	22.7342	20.4953	19.0107	22.9023	22.7711
P31943	P31943	Heterogeneous nuclear ribonucleoprotein H;Heterogeneous nuclear ribonucleoprotein H, N-terminally processed	HNRNPH1	0.240896	-0.104099	1.27171	0.431458	0.894787	0.256082	0.0922564	0.0538534	0.298509	0.157952	17	17	11	50.3	50.3	32.3	49.229	0	323.31	5186100000	536	25.4274	25.3453	25.2435	25.4884	25.0766	26.1118	25.5148	25.3673	25.0883	25.2714	25.9568	25.354	25.0872	25.4274	25.3453	25.2435	25.4884	25.0766	26.1118	25.5148	25.941	25.1442	26.0061	26.1026	26.2896
P31944	P31944	Caspase-14;Caspase-14 subunit p17, mature form;Caspase-14 subunit p10, mature form;Caspase-14 subunit p20, intermediate form;Caspase-14 subunit p8, intermediate form	CASP14	0.347195	-0.384098	1.24019	-0.989779	0.422532	-0.440895	0.334259	-0.359785	NaN	NaN	7	7	7	28.1	28.1	28.1	27.679	0	51.881	57908000	16	19.6994	19.3426	19.6915	20.4865	20.0457	20.6818	18.9242	17.8906	20.0782	19.028	21.176	18.9695	19.586	18.8427	19.3426	19.3574	20.4865	20.0457	20.6818	18.9242	17.4666	20.1672	19.3031	18.6365	18.3546
P31946	P31946	14-3-3 protein beta/alpha;14-3-3 protein beta/alpha, N-terminally processed	YWHAB	3.47047	-2.51236	2.19348	-2.87003	1.65564	-2.03006	2.25068	-1.67692	3.86141	0.835437	19	10	10	79.7	51.6	51.6	28.082	0	315.35	2252200000	152	23.2953	25.3061	23.6977	25.6835	25.8487	26.3001	25.9096	22.4104	22.256	22.8572	22.6152	22.7515	22.9279	23.2953	25.3061	23.6977	25.6835	25.8487	26.3001	25.9096	23.4324	20.7288	19.1585	23.4486	23.1789
P31948	P31948	Stress-induced-phosphoprotein 1	STIP1	2.3419	-1.27983	0.448665	-0.278823	0.582531	-0.543445	0.41473	-0.3237	1.21074	0.956129	30	30	30	46.6	46.6	46.6	62.639	0	146.2	1525400000	254	23.2751	23.3839	23.1895	23.2626	24.2394	23.8748	24.3687	22.3746	20.8601	22.6207	22.4089	22.9947	22.9998	23.2751	23.3839	23.1895	23.2626	24.2394	23.8748	24.3687	22.9491	22.8127	22.9912	23.617	23.6938
P32119	P32119	Peroxiredoxin-2	PRDX2	0.108066	-0.130656	0.516118	0.478336	0.950009	0.732165	0.68228	0.566928	1.85076	0.697583	13	12	12	55.1	49.5	49.5	21.892	0	76.279	1227500000	145	23.0028	22.3845	20.7694	22.8414	23.6861	23.2184	23.668	22.566	21.7129	23.1695	22.7019	22.8	23.0406	23.0028	22.3845	20.7694	22.8414	23.6861	23.2184	23.668	23.5688	22.426	23.2792	23.5621	23.2626
P32322	P32322	Pyrroline-5-carboxylate reductase 1, mitochondrial	PYCR1	0.341762	-0.377101	1.13138	0.672357	0.538603	0.451454	0.230768	0.243566	NaN	NaN	4	4	3	18.5	18.5	14.4	33.36	0	70.089	122120000	34	17.969	19.2449	18.7102	18.9774	20.0949	20.0742	20.4582	18.7978	20.2167	19.0459	17.5694	18.9699	19.3054	18.8318	19.2449	19.0106	18.9774	20.0949	20.0742	20.4582	20.2323	20.3943	19.1413	20.4161	20.2808
P32929	P32929	Cystathionine gamma-lyase	CTH	1.27511	0.350428	0.469162	-0.371256	0.308896	0.280479	0.112211	0.151299	NaN	NaN	3	3	3	9.1	9.1	9.1	44.508	0.0021468	1.9395	32947000	6	18.4515	18.4694	18.3125	17.9908	18.4104	18.6338	19.0784	18.9262	19.086	18.9624	18.5339	18.9255	18.5374	18.7498	17.9128	20.041	17.9908	18.4104	18.6338	19.0784	17.9882	18.892	18.9027	18.7329	17.8044
P32969	P32969	60S ribosomal protein L9	RPL9	0.083238	-0.0489911	0.746433	-0.49091	0.772576	-0.411184	1.47178	-0.791076	1.55499	-0.742085	11	11	11	65.6	65.6	65.6	21.863	0	211.28	1151500000	160	23.2247	24.3565	24.5058	23.9246	23.7461	23.2282	23.8614	23.9792	24.0634	23.5424	23.6716	23.6947	23.7667	23.2247	24.3565	24.5058	23.9246	23.7461	23.2282	23.8614	22.0992	23.8533	24.0693	23.7636	22.9283
P33176;O60282;Q12840	P33176	Kinesin-1 heavy chain	KIF5B	0.966348	-0.697013	1.36505	0.677059	0.561155	-0.779051	0.468892	-0.382119	0.267189	0.27656	29	29	29	40.5	40.5	40.5	109.68	0	122.86	499680000	151	22.3364	20.7763	22.4106	21.3105	21.5318	21.7837	22.3099	20.8549	19.7209	21.8182	21.3899	20.7766	21.9368	22.3364	20.7763	22.4106	21.3105	21.5318	21.7837	22.3099	22.7239	21.8692	21.9903	22.7193	22.7419
P33240;Q9H0L4	P33240;Q9H0L4	Cleavage stimulation factor subunit 2;Cleavage stimulation factor subunit 2 tau variant	CSTF2;CSTF2T	0.666482	-0.452593	0.00213636	-0.00311929	0.514293	0.317033	0.0441426	0.0303564	NaN	NaN	6	6	6	15.8	15.8	15.8	60.959	0	8.0579	83975000	27	18.5233	19.6308	20.0278	19.0202	19.4263	19.4919	19.975	18.9496	18.1254	19.5469	18.1597	19.787	19.369	18.584	19.6308	18.2184	19.0202	19.4263	19.4919	19.975	20.0819	19.5205	20.0891	17.872	17.6323
P33316	P33316	Deoxyuridine 5-triphosphate nucleotidohydrolase, mitochondrial	DUT	3.01404	-1.75587	1.04801	-0.771708	0.0912944	-0.0952641	0.363388	-0.434437	1.51005	1.06453	6	6	6	31.7	31.7	31.7	26.563	0	26.161	216140000	72	20.5517	21.799	22.4438	20.1288	21.1333	20.6121	20.9682	19.789	18.6535	20.1492	19.3809	18.7129	19.3252	20.5517	21.799	22.4438	20.1288	21.1333	20.6121	20.9682	19.9184	20.9975	19.2188	20.748	20.1864
P33991	P33991	DNA replication licensing factor MCM4	MCM4	2.55876	-1.00452	2.94729	1.14278	0.125229	-0.15548	0.559474	-0.666367	0.277007	0.402828	18	18	18	27.5	27.5	27.5	96.557	0	36.329	326460000	77	21.2629	20.6618	21.3263	20.0784	21.2328	20.9915	21.5265	19.4962	19.8605	20.7297	20.0047	20.2577	19.6928	21.2629	20.6618	21.3263	20.0784	21.2328	20.9915	21.5265	21.863	21.9974	21.7173	22.6492	22.7651
P33992	P33992	DNA replication licensing factor MCM5	MCM5	2.6479	-2.40566	2.49522	0.777744	0.854298	-0.608567	0.809157	-0.684703	1.01664	1.04627	12	12	12	23.6	23.6	23.6	82.285	0	22.28	374940000	54	20.8937	21.7159	22.3105	21.6006	21.3828	21.1956	21.8876	20.5543	18.2726	18.2004	21.6433	18.2002	18.1124	20.8937	21.7159	22.3105	21.6006	21.3828	21.1956	21.8876	22.5721	22.2893	22.6168	22.1717	22.0915
P33993	P33993	DNA replication licensing factor MCM7	MCM7	0.256021	-0.328295	2.40335	1.2468	0.321049	-0.532366	0.138527	0.179295	0.39113	0.391806	18	18	18	32.1	32.1	32.1	81.307	0	60.969	483380000	90	22.0234	20.0974	20.7354	21.01	21.0228	21.2629	22.0121	21.186	18.3735	21.0845	21.3026	21.6426	21.4386	22.0234	20.0974	20.7354	21.01	21.0228	21.2629	22.0121	22.5145	21.4415	22.6301	22.5524	22.3495
P34897	P34897	Serine hydroxymethyltransferase, mitochondrial	SHMT2	2.22356	-1.42659	0.878658	-0.476008	0.00372079	-0.0033578	0.0509776	-0.03739	2.87934	1.27534	17	17	16	37.9	37.9	37.9	55.992	0	76.486	577400000	102	22.2626	22.4841	23.3892	21.4046	22.7909	22.1584	22.4991	20.973	19.4094	21.602	20.6414	21.4727	21.9039	22.2626	22.4841	23.3892	21.4046	22.7909	22.1584	22.4991	22.0737	21.8498	21.3372	22.2031	21.7265
P34932	P34932	Heat shock 70 kDa protein 4	HSPA4	0.730634	0.182097	1.92055	0.348731	0.20639	-0.0864344	1.17692	0.343561	0.3477	0.161464	39	39	36	64	64	59.5	94.33	0	323.31	2947100000	438	24.8425	24.856	24.6953	24.384	24.8283	24.8349	24.688	25.1827	24.7474	25.1234	24.4598	25.1598	24.8159	24.8425	24.856	24.6953	24.384	24.8283	24.8349	24.688	25.2568	25.4672	25.1096	24.895	24.9542
P35080	P35080	Profilin-2	PFN2	0.413847	-0.595995	1.11281	1.53563	0.0319736	-0.0577892	0.0375319	-0.0708393	NaN	NaN	2	2	2	20	20	20	15.046	0	16.412	152930000	28	22.0277	19.5358	19.1975	18.6433	20.4403	19.9819	20.1283	18.7621	19.5111	18.3947	18.3664	19.5158	21.8352	22.0277	19.5358	17.1824	17.2782	20.4403	19.9819	20.1283	22.0084	21.0444	19.4316	21.277	21.5382
P35232	P35232	Prohibitin	PHB	0.0694733	-0.0527369	0.260805	-0.196573	1.39142	0.741421	1.20944	0.620948	2.37835	0.673684	12	12	12	52.2	52.2	52.2	29.804	0	83.756	1227400000	143	23.4924	23.4976	22.0214	23.458	23.7084	23.3411	24.0545	23.1817	23.101	23.4481	23.1102	23.7018	23.3466	23.4924	23.4976	22.0214	23.458	23.7084	23.3411	24.0545	23.8703	22.5773	23.0508	23.3649	22.7404
P35241	P35241	Radixin	RDX	0.440129	-0.554982	0.721508	0.746989	0.671281	0.65534	0.151364	0.218504	NaN	NaN	14	14	7	26.4	26.4	15.1	68.563	0	28.386	165160000	44	17.9294	20.4006	18.916	18.8736	20.9034	20.0332	20.6043	17.935	20.0827	18.1375	19.9604	19.911	18.6383	18.7313	20.4006	17.6442	18.8736	20.9034	20.0332	20.6043	20.1038	19.4156	20.22	20.7743	20.6983
P35249	P35249	Replication factor C subunit 4	RFC4	0.014469	0.0109181	0.517368	0.314943	0.491615	-0.276845	0.13817	0.123633	NaN	NaN	5	5	5	21.2	21.2	21.2	39.681	0	19.237	35954000	18	19.2291	19.3236	19.0063	18.6262	19.6941	18.558	18.8015	19.2026	19.4122	19.6612	18.1378	18.884	18.9723	18.972	19.3236	19.004	18.6262	19.6941	18.558	18.8015	19.266	20.1896	19.9661	18.83	18.5535
P35250	P35250	Replication factor C subunit 2	RFC2	0.486315	0.434292	1.13485	0.562067	1.25313	0.561774	0.257447	-0.18661	NaN	NaN	5	5	5	23.4	23.4	23.4	39.157	0	14.223	103290000	34	18.2313	19.9621	19.4541	19.3922	19.5602	19.0828	19.7081	18.623	19.9546	20.7253	20.5692	18.5908	20.192	18.6835	19.9621	19.9332	19.3922	19.5602	19.0828	19.7081	20.5184	19.8107	19.0258	20.2181	20.1413
P35268	P35268	60S ribosomal protein L22	RPL22	0.053941	0.0658772	0.207881	-0.357374	0.902425	0.745487	0.122365	0.151547	0.153063	0.0856695	5	5	5	51.6	51.6	51.6	14.787	0	11.721	1145100000	67	22.622	23.7348	20.855	22.8698	23.419	23.3361	24.0378	22.8187	23.2205	23.001	23.0261	23.2902	22.9312	22.622	23.7348	20.855	22.8698	23.419	23.3361	24.0378	23.4335	23.538	19.8233	23.0352	22.2501
P35520	P35520	Cystathionine beta-synthase	CBS	2.6107	-1.44324	0.448368	-0.439871	0.824648	-0.778513	0.618999	-0.687839	0.991433	1.05646	16	16	16	41.4	41.4	41.4	60.586	0	79.619	340160000	85	20.5604	20.8621	21.5326	20.7416	22.5854	22.2878	22.1145	20.0949	19.468	20.3335	20.6671	19.9166	20.0185	20.5604	20.8621	21.5326	20.7416	22.5854	22.2878	22.1145	21.4012	20.1342	19.9641	21.8048	21.766
P35579	P35579	Myosin-9	MYH9	0.575614	-0.27681	0.79682	0.521073	0.400972	-0.500963	0.284343	-0.293512	0.0124492	-0.0167023	76	76	63	44.4	44.4	36.9	226.53	0	323.31	2040000000	430	24.0833	23.1794	23.2239	23.0628	23.6696	23.6928	24.2505	23.2945	22.6014	23.6148	23.3578	23.4224	23.6158	24.0833	23.1794	23.2239	23.0628	23.6696	23.6928	24.2505	24.226	23.1517	23.1554	24.7476	24.7478
P35580	P35580	Myosin-10	MYH10	0.103398	0.132452	2.19166	1.35687	0.296323	-0.463921	0.22294	-0.285693	0.357691	-0.418145	55	45	43	33.6	28.2	27.1	229	0	323.31	965460000	244	23.3876	21.4727	20.6652	22.376	22.4456	22.3411	22.9839	21.1145	21.5986	22.8355	22.923	22.8493	22.907	23.3876	21.4727	20.6652	22.376	22.4456	22.3411	22.9839	23.4791	22.9965	23.3206	24.0386	23.9456
P35606	P35606	Coatomer subunit beta	COPB2	0.0521815	-0.0563989	0.975854	0.516841	0.382098	-0.299791	0.509117	-0.580994	0.363193	-0.544566	19	19	19	28.5	28.5	28.5	102.49	0	93.325	421520000	98	22.4594	20.7868	21.4878	21.3481	21.558	21.4021	21.7869	21.8201	19.8337	21.7144	21.2921	22.1633	22.1202	22.4594	20.7868	21.4878	21.3481	21.558	21.4021	21.7869	21.6914	21.3615	21.7429	22.2801	22.8064
P35611	P35611	Alpha-adducin	ADD1	0.330844	0.346533	2.31089	1.09861	0.629778	0.406894	1.07043	0.538235	NaN	NaN	5	5	5	9.9	9.9	9.9	80.954	0	11.615	59821000	21	19.6214	17.676	19.5742	16.8432	19.018	18.7119	18.9902	18.3778	19.552	18.63	19.6142	18.8765	18.8302	19.6214	17.8581	19.2749	17.7766	19.018	18.7119	18.9902	19.7604	20.4767	19.4819	19.6692	19.9006
P35613	P35613	Basigin	BSG	1.94162	-1.87327	0.99165	1.19162	0.161967	0.305003	0.163938	-0.400531	NaN	NaN	8	8	8	31.4	31.4	31.4	42.2	0	68.104	302440000	40	18.0148	20.4918	20.215	18.3313	21.1542	21.5824	21.4245	17.8283	18.7366	17.8552	18.2158	18.325	18.84	18.068	20.4918	19.1692	18.5578	21.1542	21.5824	21.4245	21.4733	20.4624	20.0431	22.0054	21.6738
P35637;Q92804	P35637	RNA-binding protein FUS	FUS	0.0538663	0.0975124	0.810018	1.04649	0.570377	0.668365	0.190477	0.355616	0.010087	-0.0204852	5	5	5	10.8	10.8	10.8	53.425	0	38.171	225740000	33	21.2743	19.8968	19.1121	18.5064	21.0509	20.0473	20.5548	18.5427	18.7153	21.2968	21.1578	21.4978	19.754	21.2743	19.8968	17.1923	18.0178	21.0509	20.0473	20.5548	21.3056	19.835	19.9499	21.0636	21.0656
P35908	P35908	Keratin, type II cytoskeletal 2 epidermal	KRT2	0.0703368	0.132549	2.19722	-2.28268	0.475983	-1.18497	0.221834	-0.523777	0.353854	-0.656325	70	70	1	90.8	90.8	4.7	65.432	0	323.31	29680000000	2359	27.0393	27.997	26.6776	31.4265	29.1033	28.6535	27.8619	28.2626	28.9074	28.3896	29.1632	27.5311	28.9064	27.0393	27.997	26.6776	31.4265	29.1033	28.6535	27.8619	26.758	25.6036	26.336	26.5649	25.442
P35998	P35998	26S protease regulatory subunit 7	PSMC2	1.3063	0.377071	1.19498	0.493193	1.17769	-1.3321	0.100756	-0.0603852	1.39835	-0.437456	23	23	23	58.2	58.2	58.2	48.633	0	106.76	925240000	220	23.6162	22.6976	22.4409	22.8105	22.5254	22.9382	22.9292	23.2182	22.9448	23.2911	23.4301	23.3214	23.1637	23.6162	22.6976	22.4409	22.8105	22.5254	22.9382	22.9292	23.5473	23.9832	23.6936	23.1445	22.9814
P36405	P36405	ADP-ribosylation factor-like protein 3	ARL3	0.52964	0.379306	0.0252853	0.0262946	0.144908	0.107197	0.702621	0.486659	NaN	NaN	2	2	2	18.1	18.1	18.1	20.455	0	4.1068	16437000	11	17.5643	18.7316	18.6282	17.7121	18.738	17.8713	18.8639	17.4708	19.4553	18.3704	18.8984	18.8596	19.0294	18.7318	18.7316	19.5258	18.6196	18.738	17.8713	18.8639	18.3604	19.3486	20.105	18.0004	18.2179
P36507	P36507	Dual specificity mitogen-activated protein kinase kinase 2	MAP2K2	1.05632	-1.53244	0.956428	-1.33957	0.617997	-1.0781	0.838465	-1.28004	NaN	NaN	12	12	9	42.2	42.2	34	44.424	0	22.963	138570000	27	17.5983	19.2123	18.9451	20.3385	20.028	22.4457	23.1254	18.7113	18.5665	19.1458	19.042	18.7887	18.0026	18.7641	19.2123	18.9451	20.3385	20.028	22.4457	23.1254	18.0493	20.3756	19.4538	18.9832	18.5099
P36542	P36542	ATP synthase subunit gamma, mitochondrial	ATP5C1	0.47123	0.621556	1.23711	1.34608	0.362785	0.650886	0.246122	0.508332	0.0902781	-0.172846	7	7	7	25.5	25.5	25.5	32.996	0	37.93	537780000	86	22.8475	22.0342	18.5085	21.9213	22.2344	21.8864	22.9517	22.2532	22.5108	22.3552	22.1494	22.645	22.4307	22.8475	22.0342	18.861	21.9213	22.2344	21.8864	22.9517	22.8862	24.1942	24.0375	22.4799	22.346
P36578	P36578	60S ribosomal protein L4	RPL4	1.85826	-0.570615	1.41848	-0.712274	0.635623	-0.34866	1.36106	-0.940697	0.408266	-0.370082	23	23	23	48.5	48.5	48.5	47.697	0	98.376	1336000000	185	22.7843	23.8595	23.3732	23.7253	23.9411	23.9942	23.9195	22.9136	23.4122	23.213	23.1062	22.9871	22.8846	22.7843	23.8595	23.3732	23.7253	23.9411	23.9942	23.9195	22.9859	22.5988	21.9192	23.3448	22.9993
P36776	P36776	Lon protease homolog, mitochondrial	LONP1	3.56489	-2.24753	2.53707	-1.49958	2.65097	-1.2174	1.39985	-1.31489	0.314653	0.37147	15	15	15	21.5	21.5	21.5	106.49	0	35.422	180190000	51	21.2824	21.6261	22.0896	20.024	21.1298	21.169	21.1108	19.9647	19.0381	18.0447	20.1037	18.5083	18.0825	21.2824	21.6261	22.0896	20.024	21.1298	21.169	21.1108	20.549	19.3788	18.4022	20.2092	19.4416
P36873	P36873	Serine/threonine-protein phosphatase PP1-gamma catalytic subunit	PPP1CC	0.519496	-0.472869	0.316567	-0.42675	0.189219	-0.178288	0.67354	-0.504467	NaN	NaN	12	3	2	44.6	11.5	7.4	36.983	0	7.2853	37528000	12	19.022	19.3185	19.8895	19.5137	19.2114	19.0154	19.4827	20.4899	19.644	19.0299	18.7727	17.8178	17.5113	17.5725	19.3185	17.5773	19.5137	19.2114	19.0154	19.4827	16.8607	19.2561	19.9437	18.2933	16.9969
P36957	P36957	Dihydrolipoyllysine-residue succinyltransferase component of 2-oxoglutarate dehydrogenase complex, mitochondrial	DLST	0.459374	-0.570167	0.051081	-0.0574158	0.164696	0.182073	0.0927242	-0.124716	0.403503	0.453129	9	9	9	21.9	21.9	21.9	48.755	0	18.368	234850000	55	20.4903	20.7449	18.2512	20.937	21.0642	21.0682	21.1943	18.4081	18.9194	20.8664	20.9345	20.2326	20.4325	20.4903	20.7449	19.0109	20.937	21.0642	21.0682	21.1943	21.3935	19.4616	20.2365	21.0819	20.6781
P37108	P37108	Signal recognition particle 14 kDa protein	SRP14	0.98074	0.425133	2.72062	0.9665	0.239106	0.396109	2.24169	0.622787	0.918513	0.267848	4	4	4	34.6	34.6	34.6	14.57	0	66.764	291390000	66	21.3084	20.4914	19.9675	20.5987	20.9652	20.2847	21.2404	20.7755	20.6675	21.4282	21.4825	21.182	21.1776	21.3084	20.4914	20.2897	20.5987	20.9652	20.2847	21.2404	21.5479	22.0839	20.9958	21.8316	22.1619
P37802;Q9UI15	P37802	Transgelin-2	TAGLN2	2.5791	-1.24448	1.56575	-0.840756	0.173917	-0.150927	0.435901	-0.362413	2.0083	0.882065	11	11	11	57.8	57.8	57.8	22.391	0	38.637	605830000	108	21.8428	22.132	23.3317	21.3543	23.25	22.6044	22.9199	21.1389	20.8621	21.4492	21.042	21.5267	21.4586	21.8428	22.132	23.3317	21.3543	23.25	22.6044	22.9199	21.492	21.3472	21.5047	21.6434	21.6183
P37837	P37837	Transaldolase	TALDO1	1.18824	-0.846694	0.402578	-0.530937	0.177391	0.184501	0.510095	0.326416	2.32611	1.12571	7	7	7	21.4	21.4	21.4	37.54	0	12.098	355750000	47	21.6551	20.8879	20.9491	20.184	21.8906	22.0146	21.9168	21.0263	19.141	21.0916	20.1556	21.2545	20.3922	21.6551	20.8879	20.9491	20.184	21.8906	22.0146	21.9168	20.8715	19.508	18.8052	21.7126	21.5592
P38117	P38117	Electron transfer flavoprotein subunit beta	ETFB	0.472689	-0.737606	0.251148	0.436848	0.138969	-0.283479	0.0731172	-0.112309	1.22789	0.773917	10	10	10	44.3	44.3	44.3	27.843	0	49.652	271150000	47	19.8892	20.8621	17.6674	18.7535	21.7027	21.8372	21.8121	18.6223	18.7957	19.8215	20.0209	20.4884	19.9891	19.8892	20.8621	18.0908	18.7535	21.7027	21.8372	21.8121	21.2437	19.9212	19.4384	21.5584	21.1405
P38159;Q96E39;O75526	P38159;Q96E39	RNA-binding motif protein, X chromosome;RNA-binding motif protein, X chromosome, N-terminally processed;RNA binding motif protein, X-linked-like-1	RBMX;RBMXL1	0.188834	0.145758	0.221299	0.131125	0.258279	-0.294632	0.683934	-0.676457	1.17314	-0.596722	3	3	2	10.2	10.2	6.6	42.331	0	15.429	130070000	25	20.2496	20.6032	18.5086	20.2397	20.3875	20.5056	20.4351	20.2226	20.4193	20.2241	20.5588	20.3261	19.9203	20.2496	20.6032	18.9538	20.2397	20.3875	20.5056	20.4351	20.2763	19.9769	20.5488	20.4182	20.287
P38646	P38646	Stress-70 protein, mitochondrial	HSPA9	0.411823	-0.121969	0.489871	0.175041	0.625489	-0.176615	0.548284	0.174062	1.70995	0.296031	36	35	35	55.4	54.3	54.3	73.68	0	304.82	3625000000	562	24.7324	25.0562	25.4292	24.4402	24.9163	24.7311	24.9762	24.6565	24.7311	24.6554	24.8828	24.9547	24.7718	24.7324	25.0562	25.4292	24.4402	24.9163	24.7311	24.9762	24.8832	25.2353	25.601	24.8495	24.8586
P38919	P38919	Eukaryotic initiation factor 4A-III;Eukaryotic initiation factor 4A-III, N-terminally processed	EIF4A3	0.247609	-0.214929	0.22207	0.312937	0.235106	0.226648	0.334101	-0.436622	0.292282	-0.302007	15	11	11	36.3	30.2	30.2	46.871	0	48.489	205630000	55	19.5399	20.8808	19.5356	20.5758	21.2705	21.3213	20.7816	20.8582	20.1885	20.3686	20.3528	20.8451	19.4449	19.5399	20.8808	17.9544	20.5758	21.2705	21.3213	20.7816	21.7294	20.818	20.6213	20.5354	19.2569
P39019	P39019	40S ribosomal protein S19	RPS19	0.00403235	0.00956163	0.420048	-0.830498	0.0238565	0.0557325	0.106005	-0.23301	0.406389	-0.242572	13	13	13	64.8	64.8	64.8	16.06	0	33.7	787520000	223	22.5076	22.1917	18.0562	23.4524	23.2953	23.4838	23.218	21.9533	22.5575	22.354	22.5214	21.9067	22.6545	22.5076	22.1917	18.0562	23.4524	23.2953	23.4838	23.218	22.3295	20.8146	19.5828	21.9466	21.4455
P39023;Q92901	P39023	60S ribosomal protein L3	RPL3	1.32004	-0.3986	0.753669	-0.434345	1.35555	0.409739	0.505695	-0.354787	0.0478966	0.0438128	20	20	20	44.2	44.2	44.2	46.108	0	125.88	1886600000	218	23.5865	23.6729	23.522	24.2857	24.5042	24.2746	24.2393	23.4232	23.4979	23.9048	23.5083	23.754	23.5932	23.5865	23.6729	23.522	24.2857	24.5042	24.2746	24.2393	23.604	22.7918	22.7645	24.0238	23.8938
P39656	P39656	Dolichyl-diphosphooligosaccharide--protein glycosyltransferase 48 kDa subunit	DDOST	0.551053	-0.594618	0.345902	0.463847	0.185261	0.231948	0.252261	0.300387	0.937637	0.918394	7	7	7	17.8	17.8	17.8	50.8	0	14.352	277750000	42	20.5186	20.2831	18.5907	19.9654	20.8444	20.6953	21.4372	19.3395	18.8219	18.7999	19.5684	20.719	21.1847	20.5186	20.2831	18.517	19.9654	20.8444	20.6953	21.4372	21.4302	19.347	19.1126	21.727	21.342
P39687;O95626;O43423;Q92688	P39687	Acidic leucine-rich nuclear phosphoprotein 32 family member A	ANP32A	3.62438	-3.24663	3.00867	-1.82086	1.16929	-1.23769	1.17822	-0.967188	1.85333	1.78145	8	8	8	30.5	30.5	30.5	28.585	0	61.476	325290000	56	21.4562	22.9257	22.6461	20.9916	22.8765	22.0701	22.4582	18.4392	19.1678	17.7522	18.5313	18.188	21.6626	21.4562	22.9257	22.6461	20.9916	22.8765	22.0701	22.4582	20.3226	19.9752	19.2758	20.9231	20.4247
P39748	P39748	Flap endonuclease 1	FEN1	1.47106	-1.18818	0.17807	-0.163309	0.653123	-0.520454	0.783844	-0.664779	NaN	NaN	7	7	7	26.1	26.1	26.1	42.592	0	54.902	138640000	37	20.6121	20.6469	18.1461	19.48	20.6919	20.218	20.6013	18.156	18.9884	19.936	17.8139	19.5012	18.815	20.6121	20.6469	18.7718	19.48	20.6919	20.218	20.6013	19.7592	19.8389	19.0914	20.5289	20.4343
P40222	P40222	Alpha-taxilin	TXLNA	3.0632	2.53766	2.05621	0.875968	2.39367	2.03509	3.08168	4.8897	1.21626	2.58603	30	30	30	57.7	57.7	57.7	61.89	0	147.29	1285900000	127	19.0842	16.3969	19.0537	17.4527	18.8622	19.1607	19.4628	19.927	20.3341	22.0715	21.6918	21.4654	20.7133	18.6523	19.0385	18.6127	17.4527	18.8622	19.1607	19.4628	19.7552	19.2539	19.73	19.8379	19.5596
P40227	P40227	T-complex protein 1 subunit zeta	CCT6A	1.49068	-0.278734	1.77475	-0.298906	1.79499	-0.34814	2.06746	-0.504698	0.738606	-0.225964	32	32	26	77.2	77.2	67.4	58.024	0	323.31	8107200000	598	26.4386	26.5649	26.8523	26.7488	26.1716	26.6848	26.5946	26.1999	26.1055	26.3334	26.1776	26.3925	26.595	26.4386	26.5649	26.8523	26.7488	26.1716	26.6848	26.5946	26.4031	26.3879	26.0169	26.2479	26.3268
P40429;Q6NVV1	P40429	60S ribosomal protein L13a	RPL13A	0.63195	0.119875	1.39327	-1.037	0.186707	-0.0462152	1.95233	-0.345093	2.80478	-0.464969	10	10	10	38.4	38.4	38.4	23.577	0	16.607	1068000000	95	23.4833	23.7633	23.4375	23.6106	23.4649	23.1772	23.6525	23.4063	23.6518	23.8302	23.5995	23.7412	23.567	23.4833	23.7633	23.4375	23.6106	23.4649	23.1772	23.6525	23.2697	20.2125	22.3273	22.8254	22.8154
P40925	P40925	Malate dehydrogenase, cytoplasmic	MDH1	1.12171	-0.913721	1.45774	0.715773	0.167911	0.137437	0.064041	0.0521339	1.50416	0.781088	10	10	10	39.8	39.8	39.8	36.426	0	54.501	659550000	89	22.1681	22.1186	21.7912	20.8086	22.7251	22.1264	22.4883	21.5	19.1596	21.9556	20.8088	21.8656	21.4221	22.1681	22.1186	21.7912	20.8086	22.7251	22.1264	22.4883	22.0362	22.8761	22.7078	23.0258	22.6014
P40926	P40926	Malate dehydrogenase, mitochondrial	MDH2	2.41817	-1.09175	1.16837	-0.635525	0.224587	-0.140647	0.293701	-0.209529	1.91144	0.882219	18	18	18	64.2	64.2	64.2	35.503	0	236.83	2408100000	316	24.033	24.7921	25.1281	23.4935	24.9828	24.7288	24.6458	23.4614	23.1311	24.1386	22.7195	23.627	23.6326	24.033	24.7921	25.1281	23.4935	24.9828	24.7288	24.6458	23.8985	23.0112	23.8417	24.0684	23.9059
P40939	P40939	Trifunctional enzyme subunit alpha, mitochondrial;Long-chain enoyl-CoA hydratase;Long chain 3-hydroxyacyl-CoA dehydrogenase	HADHA	0.740217	-0.683495	0.783979	-0.771648	0.179355	0.198589	0.843908	-0.894232	0.180985	-0.204241	12	12	12	22.7	22.7	22.7	82.999	0	53.957	360250000	94	22.0158	21.368	23.3286	20.2362	22.0018	20.8745	21.6257	21.017	19.8238	21.8599	20.5492	21.2444	21.2195	22.0158	21.368	23.3286	20.2362	22.0018	20.8745	21.6257	21.5362	20.1903	19.4706	21.5205	20.8936
P41091;Q2VIR3	P41091;Q2VIR3	Eukaryotic translation initiation factor 2 subunit 3;Putative eukaryotic translation initiation factor 2 subunit 3-like protein	EIF2S3;EIF2S3L	1.71573	0.848283	3.12401	1.41147	0.368361	0.319483	0.0355665	0.0566212	0.767425	-0.835648	11	11	11	33.7	33.7	33.7	51.109	0	71.71	588700000	124	22.7771	20.977	20.7372	20.8214	21.2538	21.4622	21.8798	21.8899	22.0366	22.5094	22.3388	22.4641	22.3439	22.7771	20.977	20.7372	20.8214	21.2538	21.4622	21.8798	22.6682	22.6926	22.5536	23.051	22.9854
P41250	P41250	Glycine--tRNA ligase	GARS	1.19614	-0.949647	0.293037	0.3614	0.140612	0.225907	0.111379	-0.180276	NaN	NaN	9	9	9	15	15	15	83.165	0	13.599	109120000	36	20.7907	19.1481	18.7471	17.9422	20.2912	19.6004	20.4409	19.3146	18.5869	18.0593	19.0909	18.1383	18.507	20.7907	19.1481	17.7929	17.938	20.2912	19.6004	20.4409	19.0755	20.1672	19.2967	20.3151	19.6907
P41252	P41252	Isoleucine--tRNA ligase, cytoplasmic	IARS	1.06251	-0.485332	0.969142	0.419096	1.29071	-1.03822	1.38326	-1.72317	0.764191	-1.23784	31	31	31	31.5	31.5	31.5	144.5	0	216.8	1143500000	200	23.1716	23.2249	23.902	23.3153	23.3301	23.5759	23.7221	23.3354	21.769	23.2312	22.8778	23.2826	23.3708	23.1716	23.2249	23.902	23.3153	23.3301	23.5759	23.7221	23.3999	24.9873	23.6841	23.8667	23.6898
P42025	P42025	Beta-centractin	ACTR1B	1.14305	-0.987286	0.0740256	-0.1109	0.853876	-0.922067	1.81937	-1.6013	NaN	NaN	8	3	3	33.5	16	16	42.293	0	17.144	102560000	34	20.834	21.6751	21.9827	20.0044	19.567	20.8741	19.6192	19.0412	19.0881	20.3824	18.9	19.7433	20.8269	20.834	21.6751	21.9827	20.0044	19.567	20.8741	19.6192	20.461	22.5085	19.6878	20.4909	20.1023
P42126	P42126	Enoyl-CoA delta isomerase 1, mitochondrial	ECI1	0.236746	-0.356158	0.650043	-0.856096	0.448736	-0.485688	0.00245224	0.00392996	NaN	NaN	4	4	4	20.5	20.5	20.5	32.816	0	8.4322	75374000	22	17.8069	19.5724	21.9272	18.0366	20.3866	19.8476	19.4693	18.7969	18.8261	19.3688	18.4348	20.0802	19.8247	18.6534	19.5724	21.9272	17.1042	20.3866	19.8476	19.4693	17.5379	19.1993	19.4322	18.2797	19.0628
P42166	P42166	Lamina-associated polypeptide 2, isoform alpha;Thymopoietin;Thymopentin	TMPO	0.101799	0.0616893	1.66907	0.614277	0.0208161	0.0249496	0.25231	-0.376338	0.318645	-0.551669	18	18	8	36.3	36.3	16.9	75.491	0	82.537	832750000	147	22.9897	22.6563	21.5617	22.5494	23.0583	22.9627	23.0052	22.4716	22.6601	22.8829	22.9242	22.7019	22.8296	22.9897	22.6563	21.5617	22.5494	23.0583	22.9627	23.0052	23.1655	23.486	22.9939	23.3758	23.45
P42167	P42167	Lamina-associated polypeptide 2, isoforms beta/gamma;Thymopoietin;Thymopentin	TMPO	0.0909259	0.120829	0.0474687	0.0411827	0.480769	-0.449423	0.8879	-0.553335	0.201541	-0.210003	17	7	7	52.2	22.5	22.5	50.67	0	27.52	94371000	33	20.7191	19.6156	17.9512	19.7925	20.0238	19.4683	20.191	18.8348	18.574	20.4595	20.1361	20.8712	19.9305	20.7191	19.6156	18.9129	19.7925	20.0238	19.4683	20.191	20.571	19.6804	20.0874	20.2553	19.3088
P42285	P42285	Superkiller viralicidic activity 2-like 2	SKIV2L2	1.05758	0.648167	2.21971	0.809847	1.53245	0.693635	0.507858	0.518211	0.317535	0.287434	11	11	11	15.5	15.5	15.5	117.8	0	91.449	170050000	52	19.4394	19.8053	18.6059	19.6032	19.8182	20.082	20.1525	19.7064	19.2888	20.7257	20.622	20.142	21.2669	19.671	19.8053	19.2166	19.6032	19.8182	20.082	20.1525	20.5089	19.6815	20.2673	20.9179	21.0238
P42356	P42356	Phosphatidylinositol 4-kinase alpha	PI4KA	0.00872467	0.0129272	0.0299911	0.0588834	1.12828	-0.727879	0.186284	-0.163376	NaN	NaN	8	8	8	5.2	5.2	5.2	231.32	0	12.864	54749000	14	18.5221	17.1147	18.9497	19.8728	18.8072	20.1561	19.4784	19.1459	19.3008	18.6924	20.1958	18.8012	17.8566	18.7114	17.1395	18.9511	19.8728	18.8072	20.1561	19.4784	18.7021	20.209	19.9182	20.8107	17.695
P42677	P42677	40S ribosomal protein S27	RPS27	0.1747	0.241782	0.753307	0.770923	0.00991517	0.0277226	0.71932	1.01241	0.822076	0.637373	5	5	3	40.5	40.5	15.5	9.461	0	15.19	748390000	89	22.6685	21.3059	19.0002	21.9517	22.2465	22.0677	22.4116	21.27	21.3112	21.954	22.566	22.0198	22.317	22.6685	21.3059	19.3101	21.9517	22.2465	22.0677	22.4116	22.8392	21.7609	21.4728	22.7944	22.9666
P42704	P42704	Leucine-rich PPR motif-containing protein, mitochondrial	LRPPRC	3.3994	-2.25655	0.298956	-0.488876	0.340276	-0.535575	0.588679	-0.69043	0.924868	1.33641	27	27	27	24.5	24.5	24.5	157.9	0	62.301	555540000	111	21.1018	21.437	22.3364	21.3982	22.4689	22.038	22.7021	19.2149	18.6559	20.1544	18.6641	20.1701	21.1578	21.1018	21.437	22.3364	21.3982	22.4689	22.038	22.7021	22.3431	18.9767	19.4002	22.5454	22.5192
P42766	P42766	60S ribosomal protein L35	RPL35	0.705354	-0.823753	0.282691	-0.396534	0.259094	-0.300516	0.395951	-0.595134	0.184503	0.361584	6	6	6	30.9	30.9	30.9	14.551	0	18.684	246020000	41	20.2224	22.3319	18.6054	21.6935	21.0633	20.8555	21.0639	18.825	20.0683	20.3557	21.0115	18.9488	20.8503	20.2224	22.3319	18.2302	21.6935	21.0633	20.8555	21.0639	20.0081	19.392	19.8886	21.037	20.9691
P42771;P42772	P42771	Cyclin-dependent kinase inhibitor 2A	CDKN2A	0.091035	-0.13158	0.171452	0.233799	0.118184	0.171255	0.154564	-0.248136	NaN	NaN	4	4	4	34	34	34	16.532	0	21.943	48318000	25	19.6641	18.5454	20.8298	17.1042	19.4996	18.3715	19.6626	19.2286	19.4062	19.5051	18.3529	18.1469	19.1513	19.6641	18.5454	20.8298	17.3572	19.4996	18.3715	19.6626	18.713	20.1081	20.2109	18.6902	18.7114
P43034	P43034	Platelet-activating factor acetylhydrolase IB subunit alpha	PAFAH1B1	0.181039	-0.268053	1.58246	1.29476	0.586572	0.590247	0.0613255	-0.103553	NaN	NaN	6	6	6	22.7	22.7	22.7	46.637	0	71.18	181340000	36	19.4475	17.3006	19.0094	19.2447	20.2544	20.4892	20.852	18.6983	18.7097	20.3686	20.3638	18.9302	18.4049	19.4475	18.0987	19.1044	19.2447	20.2544	20.4892	20.852	20.9197	19.3179	20.855	21.5564	21.5067
P43243	P43243	Matrin-3	MATR3	0.167325	0.144051	0.152291	-0.107987	0.904844	-0.689704	0.331857	-0.368039	1.05654	-0.539664	10	10	10	16.3	16.3	16.3	94.622	0	15.404	180090000	43	20.6738	19.8944	18.7545	21.0885	20.5499	20.7954	20.5258	19.9614	20.5371	20.7111	20.7804	20.3055	20.5252	20.6738	19.8944	20.1886	21.0885	20.5499	20.7954	20.5258	20.6324	19.1998	20.6639	20.7326	20.6084
P43487;Q9C010	P43487	Ran-specific GTPase-activating protein	RANBP1	0.395214	0.523672	1.61187	1.50719	0.0939621	-0.164095	0.26277	-0.547704	0.360753	-0.714973	8	8	8	50.2	50.2	50.2	23.31	0	43.604	922000000	97	22.3481	21.9783	18.8063	21.1621	22.6862	22.5799	22.7875	22.1202	21.7639	22.7506	21.9513	22.5234	22.617	22.3481	21.9783	18.9164	21.1621	22.6862	22.5799	22.7875	22.9386	23.3211	23.0502	23.4451	23.1766
P43490	P43490	Nicotinamide phosphoribosyltransferase	NAMPT	0.0298807	0.0432484	1.04595	0.661185	0.642789	0.634775	0.197643	0.216409	NaN	NaN	8	8	8	22	22	22	55.52	0	10.62	104730000	21	20.1942	18.0654	19.8965	17.1687	19.4662	19.303	19.9597	19.243	19.333	19.1475	20.1608	18.5383	18.7402	20.1942	17.7962	19.8437	18.8605	19.4662	19.303	19.9597	19.9426	19.6006	19.8162	20.0098	20.1462
P43686	P43686	26S protease regulatory subunit 6B	PSMC4	1.23039	-0.392358	1.77096	-0.764774	0.855423	-1.03342	0.494184	-0.329668	0.0637202	0.0626898	19	19	19	52.9	52.9	52.9	47.366	0	182.75	1423200000	180	23.7731	24.3019	24.6176	23.9643	23.9895	23.9344	23.9062	23.7669	23.6267	23.4864	24.2718	23.7938	23.1177	23.7731	24.3019	24.6176	23.9643	23.9895	23.9344	23.9062	23.9615	22.4765	22.5997	23.9863	23.5213
P45880	P45880	Voltage-dependent anion-selective channel protein 2	VDAC2	0.0687305	0.136947	0.615351	0.756293	0.388994	0.519959	0.203575	0.362378	0.694302	0.705151	10	10	10	41.8	41.8	41.8	31.566	0	149.34	299820000	54	21.4808	17.4406	18.3708	20.163	20.6042	21.0871	21.6356	19.1784	19.9232	21.1055	19.6848	20.4739	21.1264	21.4808	18.3714	18.7344	20.163	20.6042	21.0871	21.6356	21.6688	19.6637	20.7392	21.581	20.8855
P45974	P45974	Ubiquitin carboxyl-terminal hydrolase 5	USP5	0.586614	-0.839111	0.0034936	0.00649425	0.102482	0.204391	0.501704	-0.702907	NaN	NaN	9	9	9	16.3	16.3	16.3	95.785	0	50.099	118630000	38	20.292	20.8379	22.179	17.0364	20.3953	19.2752	20.3632	18.2293	19.3764	20.1078	18.5296	19.7478	19.2995	20.292	20.8379	22.179	17.4808	20.3953	19.2752	20.3632	20.23	19.4083	19.4642	20.762	20.2988
P46060	P46060	Ran GTPase-activating protein 1	RANGAP1	0.123958	0.16364	0.896309	0.824843	1.1897	1.2162	1.28951	0.95736	0.345716	0.339796	11	11	11	26.4	26.4	26.4	63.541	0	82.162	161490000	48	18.831	18.9451	19.3423	19.3869	20.2736	20.0494	20.3827	17.8204	19.0248	20.4073	19.8728	20.8144	20.6516	18.9301	17.2745	18.7222	19.3869	20.2736	20.0494	20.3827	20.5298	19.8101	19.1137	20.2296	20.3676
P46109	P46109	Crk-like protein	CRKL	0.827467	0.657684	0.243777	0.266133	0.437939	0.480333	0.206288	0.276454	0.807625	-0.668673	4	4	4	23.4	23.4	23.4	33.777	0	13.816	114870000	46	18.8192	20.4781	18.9996	19.7763	20.199	19.5618	19.7015	20.7317	19.7602	20.7562	21.0394	20.8825	18.6637	18.7697	20.4781	19.3944	19.7763	20.199	19.5618	19.7015	20.7884	19.7976	20.638	19.8177	18.022
P46459	P46459	Vesicle-fusing ATPase	NSF	0.976338	-0.87576	1.16889	0.755577	0.62275	0.292882	0.426847	-0.312322	NaN	NaN	8	8	8	13.3	13.3	13.3	82.593	0	14.815	96121000	28	18.8767	18.8386	18.6688	18.9834	19.6436	19.7389	20.0964	19.2546	18.0357	20.239	18.2612	17.5123	17.0252	19.5306	18.8386	19.4955	18.9834	19.6436	19.7389	20.0964	19.2978	21.6697	19.391	20.2909	20.6168
P46776	P46776	60S ribosomal protein L27a	RPL27A	1.64497	0.493596	0.772572	0.41523	1.02266	-0.86839	0.793573	-0.748584	1.546	-1.17462	10	10	10	52	52	52	16.561	0	13.924	494550000	47	21.9646	21.805	21.9568	21.2485	21.2904	22.1592	22.3661	22.362	22.083	22.5235	22.4955	22.3495	22.1116	21.9646	21.805	21.9568	21.2485	21.2904	22.1592	22.3661	22.4779	22.4791	22.8674	21.8093	21.2568
P46777	P46777	60S ribosomal protein L5	RPL5	0.332421	-0.151572	0.721436	-0.550863	0.64634	-0.261981	0.755817	-0.933111	0.554962	-0.787379	17	17	17	63	63	63	34.362	0	95.028	1592200000	176	23.1971	23.4064	24.2655	23.4512	23.8538	24.2955	23.9279	23.6034	24.0015	23.2523	23.483	23.7119	23.6648	23.1971	23.4064	24.2655	23.4512	23.8538	24.2955	23.9279	23.5845	22.0079	22.0413	23.8948	23.7425
P46778	P46778	60S ribosomal protein L21	RPL21	0.543925	-0.85838	0.405446	0.713209	0.187266	0.362833	0.134378	0.253882	NaN	NaN	6	6	6	30	30	30	18.565	0	83.164	599180000	56	20.6231	20.6842	18.5068	20.2378	20.4205	22.3331	21.9764	18.4955	18.0301	21.0695	21.8196	19.1038	20.4301	20.6231	20.6842	18.6717	20.2378	20.4205	22.3331	21.9764	21.5708	19.4275	19.2707	22.7328	22.4003
P46779	P46779	60S ribosomal protein L28	RPL28	0.962166	-1.29828	0.0412638	0.0817757	0.124894	0.230762	0.0664645	-0.084328	1.5065	1.44325	9	9	9	46.7	46.7	46.7	15.747	0	23.223	453180000	67	21.2482	20.9334	18.7776	22.4608	22.6587	22.5074	22.4166	18.2825	20.8704	21.1026	21.3244	19.1371	20.9242	21.2482	20.9334	17.9691	22.4608	22.6587	22.5074	22.4166	21.5853	22.0062	21.8439	21.3475	21.1846
P46781	P46781	40S ribosomal protein S9	RPS9	0.622495	-0.452474	0.526479	-0.692654	0.088236	0.12921	0.169149	-0.19425	0.225118	0.258224	16	16	16	50	50	50	22.591	0	21.379	3267500000	144	24.4301	24.5037	23.2118	25.0462	24.2923	24.9574	25.189	23.2026	24.1541	24.5512	23.6153	23.9224	24.9514	24.4301	24.5037	23.2118	25.0462	24.2923	24.9574	25.189	24.334	20.9877	23.5017	24.3761	24.3148
P46782	P46782	40S ribosomal protein S5;40S ribosomal protein S5, N-terminally processed	RPS5	0.72599	0.238971	1.88914	-0.656995	1.51736	0.604106	0.623254	0.356901	0.138811	0.117931	12	12	12	47.1	47.1	47.1	22.876	0	323.31	4055800000	347	25.624	25.7844	25.5321	25.6792	25.3475	25.0544	25.4125	25.9324	25.7218	25.7586	25.0165	25.9996	25.9485	25.624	25.7844	25.5321	25.6792	25.3475	25.0544	25.4125	24.3773	25.3839	25.4598	24.7696	24.1404
P46783;Q9NQ39	P46783;Q9NQ39	40S ribosomal protein S10;Putative 40S ribosomal protein S10-like	RPS10;RPS10P5	0.259835	-0.210384	0.449826	-0.417504	0.186299	-0.368161	0.485326	0.237218	0.705769	0.447602	9	9	9	47.9	47.9	47.9	18.898	0	22.905	1664100000	138	24.1885	24.5296	23.7828	23.0169	23.7646	23.873	24.2934	23.6886	24.2459	22.3328	24.3179	23.617	24.063	24.1885	24.5296	23.7828	23.0169	23.7646	23.873	24.2934	21.6927	23.4611	23.4516	23.8553	24.8208
P46821	P46821	Microtubule-associated protein 1B;MAP1B heavy chain;MAP1 light chain LC1	MAP1B	1.26067	0.447175	0.177221	0.0895319	2.58056	-0.989576	2.03894	-1.4865	2.6181	-1.93367	97	97	95	53.6	53.6	52.7	270.63	0	323.31	4266700000	1035	25.079	25.791	25.6579	25.775	24.7373	25.7893	24.952	25.9116	25.9472	25.7878	26.2196	25.6651	25.536	25.079	25.791	25.6579	25.775	24.7373	25.7893	24.952	25.6253	25.6485	25.6428	25.433	25.4099
P46940;Q86VI3	P46940	Ras GTPase-activating-like protein IQGAP1	IQGAP1	0.536683	-0.721792	1.53801	1.13896	0.0609478	0.0946591	0.425665	0.613211	1.9336	1.26087	20	20	20	19.6	19.6	19.6	189.25	0	63.516	234960000	58	20.6125	17.3901	19.1376	19.71	20.9557	20.633	21.6139	19.98	18.5593	20.2814	18.2946	19.0685	19.5307	20.6125	18.324	19.8457	19.71	20.9557	20.633	21.6139	20.8974	21.3222	21.2311	21.3927	21.8306
P47755	P47755	F-actin-capping protein subunit alpha-2	CAPZA2	2.62126	0.873984	1.28729	0.705237	0.343535	0.319491	1.75805	-0.799462	1.75378	-1.02827	7	5	5	35.7	26.2	26.2	32.949	0	30.877	100700000	49	20.5486	19.5478	18.9495	19.3772	19.5758	19.2184	19.3306	20.5148	20.2652	20.4002	20.111	20.7223	20.2715	20.5486	19.5478	19.5378	19.3772	19.5758	19.2184	19.3306	20.5677	19.8028	21.36	20.2789	19.273
P47756	P47756	F-actin-capping protein subunit beta	CAPZB	0.379072	0.448434	0.00613397	-0.00904188	0.174472	-0.282838	0.246957	-0.36843	1.10915	-0.950176	11	11	11	44	44	44	31.35	0	23.78	342580000	61	21.3025	20.6041	18.5116	20.6103	21.7366	22.0622	21.9668	21.5313	20.6541	21.4326	21.3102	21.7707	21.8152	21.3025	20.6041	19.31	20.6103	21.7366	22.0622	21.9668	22.08	19.9431	20.3858	21.0551	21.3291
P47813;O14602	P47813;O14602	Eukaryotic translation initiation factor 1A, X-chromosomal;Eukaryotic translation initiation factor 1A, Y-chromosomal	EIF1AX;EIF1AY	0.877099	-1.18109	0.913408	1.35785	0.344691	0.724638	0.194679	0.515212	NaN	NaN	7	7	7	54.9	54.9	54.9	16.46	0	29.608	346500000	36	22.9433	20.2886	19.4078	18.3074	21.5504	20.1819	21.2014	18.7309	20.0306	18.378	20.1598	20.6191	18.3216	22.9433	20.2886	19.5315	17.9432	21.5504	20.1819	21.2014	22.8276	20.1913	20.2879	22.465	22.6171
P47897	P47897	Glutamine--tRNA ligase	QARS	2.0268	-2.11639	0.228298	-0.336596	0.873861	-0.841943	1.9359	-1.77435	NaN	NaN	18	18	18	32.1	32.1	32.1	87.798	0	323.31	382040000	54	22.2077	22.3767	22.8398	21.1179	21.1713	21.205	21.9508	18.0953	18.8124	19.5647	21.7094	18.3966	21.754	22.2077	22.3767	22.8398	21.1179	21.1713	21.205	21.9508	21.6902	20.2356	19.2588	22.5965	22.5996
P47914	P47914	60S ribosomal protein L29	RPL29	0.485109	0.767633	0.0322939	-0.0823507	0.302978	0.601493	0.0856479	-0.166108	0.546777	-0.618739	4	4	4	23.3	23.3	23.3	17.752	0	6.2367	675750000	75	22.9073	22.159	18.0295	22.7816	22.8237	22.703	22.7642	22.4649	22.6262	23.2814	23.393	22.3681	22.6165	22.9073	22.159	18.3891	22.7816	22.8237	22.703	22.7642	22.9842	19.9554	19.9916	23.0414	22.9235
P48047	P48047	ATP synthase subunit O, mitochondrial	ATP5O	1.76039	-1.12313	0.437582	0.535024	0.387655	0.46536	0.103921	-0.18608	NaN	NaN	6	6	6	31.9	31.9	31.9	23.277	0	8.4174	220810000	28	18.931	20.3647	19.5242	19.9783	20.9367	20.4697	21.0738	18.9616	18.702	20.0566	19.1222	19.4248	18.0898	17.8006	20.3647	19.2789	19.9783	20.9367	20.4697	21.0738	20.6403	19.942	19.2857	21.1819	20.4018
P48444	P48444	Coatomer subunit delta	ARCN1	0.21428	-0.227129	0.512696	0.569899	0.568721	0.472703	1.34334	0.925782	2.68672	1.16425	12	12	12	29.2	29.2	29.2	57.21	0	35.526	261220000	69	21.2076	20.0328	18.5051	20.4592	21.0041	20.4094	21.1306	19.5386	19.6646	20.7765	20.6394	19.9134	20.461	21.2076	20.0328	18.3302	20.4592	21.0041	20.4094	21.1306	21.5823	19.566	20.1683	21.6314	21.789
P48556	P48556	26S proteasome non-ATPase regulatory subunit 8	PSMD8	0.351579	-0.146579	1.39789	-1.14503	0.817574	-0.816008	0.512633	-0.525183	0.250593	-0.2433	6	6	6	18.9	18.9	18.9	39.611	0	22.363	318290000	59	21.6076	22.5912	22.3064	22.1767	21.6969	22.0095	22.2151	21.6187	21.8822	21.737	22.2661	21.7384	22.3954	21.6076	22.5912	22.3064	22.1767	21.6969	22.0095	22.2151	22.0347	19.756	19.0057	21.2899	21.727
P48634	P48634	Protein PRRC2A	PRRC2A	0.162857	0.179609	0.239842	0.315637	0.198102	-0.288944	0.942232	-1.21621	0.627067	-0.773075	34	34	33	23.5	23.5	23.1	228.86	0	69.984	518720000	147	22.1359	20.5954	21.0532	21.6969	21.085	22.0994	21.9388	21.6564	19.9046	21.8772	22.7225	22.1456	21.8608	22.1359	20.5954	21.0532	21.6969	21.085	22.0994	21.9388	22.7504	19.9454	20.3792	22.5922	22.6549
P48643	P48643	T-complex protein 1 subunit epsilon	CCT5	3.6355	-0.847932	3.41171	-0.580517	2.38148	-0.651483	2.01645	-0.653983	0.372727	0.19395	42	42	42	80.2	80.2	80.2	59.67	0	323.31	8434000000	679	26.3289	27.0468	26.9122	26.9172	26.5683	26.9812	26.9262	26.0247	25.3756	25.9023	26.1891	26.0739	26.2159	26.3289	27.0468	26.9122	26.9172	26.5683	26.9812	26.9262	26.234	26.3735	26.0986	26.0954	26.2898
P49006	P49006	MARCKS-related protein	MARCKSL1	0.0159293	-0.0235373	0.883794	0.559439	0.420671	0.58782	0.222773	0.193842	NaN	NaN	5	5	5	68.7	68.7	68.7	19.529	0	70.323	143480000	57	20.489	19.0745	18.3019	19.2027	20.6312	19.4489	19.8099	18.5249	18.6154	20.6856	18.7187	20.3302	20.3766	20.489	19.0745	18.8532	19.2027	20.6312	19.4489	19.8099	20.569	20.9255	19.656	19.699	20.361
P49189	P49189	4-trimethylaminobutyraldehyde dehydrogenase	ALDH9A1	0.0380379	-0.0704228	0.800025	0.874236	0.0576687	0.127844	0.117514	0.234749	0.428036	0.34085	13	13	13	29.1	29.1	29.1	53.801	0	29.8	270510000	66	20.5432	20.2508	18.484	17.893	21.1504	21.4678	21.4933	20.2006	18.7345	20.6465	20.7327	20.302	20.0605	20.5432	20.2508	19.5714	18.0569	21.1504	21.4678	21.4933	21.2104	19.7613	21.4964	21.6677	21.6177
P49207	P49207	60S ribosomal protein L34	RPL34	1.22447	-1.8787	0.866423	-1.62492	0.140799	-0.391347	0.3942	-0.816504	NaN	NaN	5	5	5	29.1	29.1	29.1	13.293	0	6.6655	334340000	26	18.3281	20.804	19.2236	22.2704	22.2488	22.2249	22.4778	19.401	19.1897	18.8963	21.9742	17.8641	17.8974	19.3097	20.804	18.3704	22.2704	22.2488	22.2249	22.4778	17.711	20.9587	20.4648	17.5807	17.9396
P49321	P49321	Nuclear autoantigenic sperm protein	NASP	0.658819	-0.829381	0.655088	0.610386	0.262061	-0.475058	0.311858	-0.523262	0.0900194	0.211956	28	28	28	52.3	52.3	52.3	85.237	0	167.16	1094800000	209	23.0225	22.268	20.5529	22.6511	23.6982	23.269	23.5706	21.548	19.6267	22.6609	21.9526	22.6522	22.8968	23.0225	22.268	20.5529	22.6511	23.6982	23.269	23.5706	23.3857	23.0144	22.6903	23.9072	23.4896
P49327	P49327	Fatty acid synthase;[Acyl-carrier-protein] S-acetyltransferase;[Acyl-carrier-protein] S-malonyltransferase;3-oxoacyl-[acyl-carrier-protein] synthase;3-oxoacyl-[acyl-carrier-protein] reductase;3-hydroxyacyl-[acyl-carrier-protein] dehydratase;Enoyl-[acyl-carrier-protein] reductase;Oleoyl-[acyl-carrier-protein] hydrolase	FASN	0.858799	-0.505501	0.978492	0.404462	0.346056	-0.42587	0.0483035	-0.0697617	0.331185	0.435739	74	74	74	39.8	39.8	39.8	273.42	0	323.31	3138400000	607	24.785	23.9822	25.0361	23.6442	24.4876	24.1215	24.7782	23.5819	22.818	24.3709	23.8948	24.1383	24.593	24.785	23.9822	25.0361	23.6442	24.4876	24.1215	24.7782	25.1521	24.5022	24.5136	24.8264	24.8686
P49368	P49368	T-complex protein 1 subunit gamma	CCT3	1.94571	-0.617356	0.533195	-0.258501	2.0577	-0.670553	1.21197	-0.63267	0.020563	-0.0153141	38	38	38	67.9	67.9	67.9	60.533	0	161.2	5650600000	522	25.1613	25.827	26.5714	25.8634	25.2797	26.1169	25.8254	24.9644	25.3038	25.0829	25.2634	25.2622	25.2578	25.1613	25.827	26.5714	25.8634	25.2797	26.1169	25.8254	25.6801	25.8015	24.9185	25.4392	25.6355
P49406	P49406	39S ribosomal protein L19, mitochondrial	MRPL19	0.230984	-0.235775	0.482511	-0.448122	0.450139	-0.499372	0.126204	0.165471	1.11552	0.444914	9	9	9	38	38	38	33.535	0	13.652	116860000	31	20.438	17.8859	20.7581	20.1386	19.9009	20.7136	20.0983	19.1614	19.8175	20.0601	20.0554	19.7453	19.6886	20.438	18.4961	20.7581	20.1386	19.9009	20.7136	20.0983	20.3308	19.6443	19.0862	19.9982	20.4179
P49411	P49411	Elongation factor Tu, mitochondrial	TUFM	1.75895	-0.988456	0.230893	-0.419822	0.691724	0.565556	0.425107	0.351458	2.69681	1.33991	21	21	21	58.8	58.8	58.8	49.541	0	90.267	1248300000	185	22.4839	23.0982	22.3583	21.7884	23.8884	22.9881	23.6083	21.7656	21.0024	22.3152	21.8526	22.206	22.2535	22.4839	23.0982	22.3583	21.7884	23.8884	22.9881	23.6083	22.709	21.0028	19.5136	23.7269	23.7407
P49419	P49419	Alpha-aminoadipic semialdehyde dehydrogenase	ALDH7A1	0.661648	-0.392567	0.26828	0.239224	0.0624092	-0.0849181	0.104079	-0.109634	NaN	NaN	4	4	4	12.4	12.4	12.4	58.486	0	6.6419	58379000	25	18.752	19.3916	18.1048	18.4511	19.85	19.2945	19.3518	19.4342	18.5673	18.4094	18.1181	18.6242	18.6593	19.1858	19.3916	18.9338	17.2597	19.85	19.2945	19.3518	18.9325	19.9079	18.8371	19.5041	19.5196
P49458	P49458	Signal recognition particle 9 kDa protein	SRP9	0.289135	0.640107	0.611892	1.15232	0.406266	-0.766465	0.0443309	0.11935	0.551172	-0.90009	5	5	5	54.7	54.7	54.7	10.112	0	13.833	195850000	22	21.8576	21.2225	19.0409	21.3338	21.5669	17.3273	17.2217	21.3436	19.6148	21.4278	21.5142	18.6245	20.948	21.8576	21.2225	18.2168	21.3338	21.5669	17.7002	16.9961	21.9952	19.5718	20.0323	21.3795	21.7209
P49588	P49588	Alanine--tRNA ligase, cytoplasmic	AARS	3.10371	-2.15318	0.0758821	0.119199	0.222648	-0.308515	0.418327	-0.500693	2.15602	1.86508	21	21	21	29.2	29.2	29.2	106.81	0	113.6	491950000	129	21.5402	21.4313	22.4847	20.0035	22.7109	21.6628	22.2458	19.2124	19.9693	20.6198	18.7448	20.0911	18.7972	21.5402	21.4313	22.4847	20.0035	22.7109	21.6628	22.2458	21.9565	19.816	21.2452	22.834	22.2719
P49591	P49591	Serine--tRNA ligase, cytoplasmic	SARS	0.399965	-0.627778	0.824031	1.07158	0.0470761	0.0985908	0.170564	0.356261	1.04553	1.09868	11	11	11	32.7	32.7	32.7	58.777	0	45.489	265080000	57	19.9813	17.8006	18.1786	18.5091	21.6897	21.1536	21.6265	18.9808	19.128	20.0455	18.7885	18.9272	19.4543	19.9813	18.0048	19.4183	18.5091	21.6897	21.1536	21.6265	20.6468	19.8084	20.8474	21.5758	21.7026
P49720	P49720	Proteasome subunit beta type-3	PSMB3	2.07882	-2.02759	1.5644	-1.28681	1.78613	-1.91349	1.70941	-1.88102	NaN	NaN	9	9	9	46.8	46.8	46.8	22.949	0	68.964	340250000	63	20.2375	22.7926	23.1718	22.3272	22.0943	22.4589	22.0179	17.9556	20.4146	20.83	21.7171	19.2088	20.6512	20.2375	22.7926	23.1718	22.3272	22.0943	22.4589	22.0179	21.2635	19.1434	20.9299	21.547	21.3291
P49721	P49721	Proteasome subunit beta type-2	PSMB2	1.10773	1.87588	0.445228	1.00349	0.412487	-0.936086	0.566895	-1.16503	2.55304	-2.47878	5	5	5	33.8	33.8	33.8	22.836	0	19.435	257060000	42	17.3525	22.2454	23.515	17.7462	21.1372	21.4044	21.6848	22.3815	21.8175	22.6359	22.5279	23.1899	23.0614	18.0083	22.2454	23.515	17.0189	21.1372	21.4044	21.6848	21.465	22.9606	23.2164	21.2666	20.9654
P49736	P49736	DNA replication licensing factor MCM2	MCM2	0.101124	0.240527	2.08547	2.0502	0.205386	0.469585	0.172809	0.373319	0.268345	0.505824	22	22	22	35.4	35.4	35.4	101.89	0	151.22	573170000	139	22.9536	17.4438	19.9837	19.8439	21.6333	21.7975	22.02	21.6929	18.8748	21.6433	20.2979	22.0862	21.7131	22.9536	18.6301	19.9837	19.8439	21.6333	21.7975	22.02	23.2551	22.8771	22.422	23.2037	23.3199
P49755	P49755	Transmembrane emp24 domain-containing protein 10	TMED10	0.784102	-0.631678	0.21244	0.191284	0.232578	0.143099	0.470767	-0.474881	0.115832	0.156114	7	7	7	38.8	38.8	38.8	24.976	0	43.396	282850000	62	21.401	20.9565	21.1563	19.9618	20.9076	20.8596	21.091	18.9895	19.135	20.2497	20.7482	21.4022	21.1143	21.401	20.9565	21.1563	19.9618	20.9076	20.8596	21.091	21.5379	20.103	19.9752	21.8496	21.8171
P49756	P49756	RNA-binding protein 25	RBM25	0.239823	0.316301	1.56498	1.16181	0.171734	0.226803	0.0663653	0.0920953	NaN	NaN	10	10	10	14.7	14.7	14.7	100.18	0	22.032	149680000	41	19.9295	17.1588	19.2937	19.0253	19.9208	19.9314	20.6237	19.5093	18.2302	20.0904	20.1794	19.9096	20.4504	19.9295	17.6862	18.7887	19.0253	19.9208	19.9314	20.6237	20.4819	20.5613	19.5131	20.8512	20.9915
P49773	P49773	Histidine triad nucleotide-binding protein 1	HINT1	1.72685	-1.2663	1.81555	-1.4664	2.16475	-1.34487	1.29536	-1.16725	NaN	NaN	3	3	3	28.6	28.6	28.6	13.802	0	4.4169	46734000	7	18.2518	20.2944	20.2188	19.9268	20.56	20.7748	20.9625	19.3462	19.7903	18.3405	18.1173	19.4164	18.2392	18.0966	20.2944	20.2188	19.9268	20.56	20.7748	20.9625	18.2878	19.5695	19.8654	17.6755	18.4551
P49915	P49915	GMP synthase [glutamine-hydrolyzing]	GMPS	0.0105484	0.0145307	1.20344	0.970023	0.0823986	0.108757	0.606364	0.597514	0.628066	0.576948	13	13	13	20.8	20.8	20.8	76.715	0	13.378	154590000	46	19.772	18.1	18.5154	19.2903	20.7269	20.0774	20.3123	20.2495	19.4184	18.6426	20.0043	20.1653	18.8594	19.772	17.4011	19.2784	19.2903	20.7269	20.0774	20.3123	20.4267	19.8501	20.9627	20.8009	20.5964
P49959	P49959	Double-strand break repair protein MRE11A	MRE11A	2.6133	1.67874	2.78932	2.57893	NaN	NaN	NaN	NaN	1.04606	-0.649141	6	6	6	12.3	12.3	12.3	80.592	0	6.9434	72224000	18	20.2961	17.6922	18.8691	17.6406	18.0904	18.4519	18.7801	20.5557	19.2949	20.2112	20.0323	20.2867	20.9663	20.2961	19.5032	17.985	16.7686	17.1901	16.2295	17.6132	20.6336	19.9316	21.1599	20.4632	20.4404
P50213	P50213	Isocitrate dehydrogenase [NAD] subunit alpha, mitochondrial	IDH3A	1.10223	-0.495768	0.587673	0.359649	0.879065	0.365293	0.282468	0.262649	NaN	NaN	7	7	7	21	21	21	39.591	0	19.21	94414000	22	19.9449	19.3797	19.2653	18.787	19.8974	19.5672	20.0726	18.639	18.6343	19.6367	19.197	19.5658	18.7076	19.9449	19.3797	18.278	18.787	19.8974	19.5672	20.0726	19.6942	19.3885	20.1785	19.7526	19.4698
P50395	P50395	Rab GDP dissociation inhibitor beta	GDI2	1.18872	-0.58564	0.328366	-0.373162	0.201345	0.145037	0.0890965	0.0700753	2.14456	0.655715	20	20	13	51.2	51.2	36	50.663	0	81.355	663740000	125	22.4212	21.9919	23.0207	21.1533	22.7355	22.4099	22.8228	21.9324	21.3833	22.1565	21.3942	21.944	21.866	22.4212	21.9919	23.0207	21.1533	22.7355	22.4099	22.8228	22.2685	19.7077	22.3313	22.6155	22.3077
P50402	P50402	Emerin	EMD	1.22394	-1.01797	0.361421	-0.376932	0.453762	-0.478913	0.230438	-0.285211	0.383971	0.396339	8	8	8	50	50	50	28.994	0	30.926	227650000	55	21.153	20.9953	18.9629	21.0924	21.6323	21.767	21.5412	18.7894	19.3285	20.5774	20.3935	20.2829	20.6441	21.153	20.9953	18.9629	21.0924	21.6323	21.767	21.5412	20.5984	20.2903	19.5252	20.9046	21.2853
P50454	P50454	Serpin H1	SERPINH1	1.90197	-1.16854	0.604907	0.57655	0.439114	0.27685	0.336587	-0.470039	NaN	NaN	9	9	9	28.2	28.2	28.2	46.44	0	15.643	141500000	27	18.8247	20.5465	19.0098	20.0659	20.2831	19.9611	20.5811	19.116	18.7272	18.936	17.3349	19.1872	19.0637	18.6652	20.5465	18.0803	20.0659	20.2831	19.9611	20.5811	19.0079	20.8349	20.2719	20.5166	20.5776
P50502;Q8IZP2;Q8NFI4	P50502;Q8IZP2;Q8NFI4	Hsc70-interacting protein;Putative protein FAM10A4;Putative protein FAM10A5	ST13;ST13P4;ST13P5	0.133592	0.0919993	0.300591	0.244642	0.298843	-0.390852	0.257467	0.193198	0.157909	0.101199	8	8	8	25.5	25.5	25.5	41.331	0	34.742	510280000	73	21.9766	21.4962	21.1573	20.7962	22.2242	22.009	22.3914	21.6556	21.3099	22.0321	21.8124	22.035	22.0363	21.9766	21.4962	21.1573	20.7962	22.2242	22.009	22.3914	22.2708	20.9902	21.3054	22.1791	22.2477
P50570;Q05193;Q9UQ16	P50570	Dynamin-2	DNM2	0.683355	0.625906	1.14872	0.735057	0.948001	0.567014	0.143288	-0.170068	NaN	NaN	5	5	5	10.1	10.1	10.1	98.063	0	14.506	60359000	19	19.2719	17.0431	17.4135	17.9888	19.2245	18.4917	19.2877	18.9597	19.6743	19.321	18.2145	19.7833	18.1351	19.2719	18.722	18.3484	17.6065	19.2245	18.4917	19.2877	18.2914	18.8857	20.0411	19.6338	19.75
P50750;Q00526;Q00534;Q96Q40;O94921;Q07002;Q00536;Q00537	P50750	Cyclin-dependent kinase 9	CDK9	0.104823	-0.114539	0.509516	-0.408485	0.0874606	0.083383	0.389574	-0.390698	NaN	NaN	6	5	5	20.2	18	18	42.777	0	49.181	46440000	33	18.1195	17.6933	18.4752	19.5342	19.6411	19.4917	19.0248	19.6248	19.2897	19.0917	17.897	18.0638	18.4714	18.8666	19.4723	19.3265	19.5342	19.6411	19.4917	19.0248	18.4229	20.3326	19.7758	17.6766	18.4644
P50914	P50914	60S ribosomal protein L14	RPL14	1.1513	-1.98714	1.99882	-1.96323	1.24185	-1.87028	1.84516	-2.20236	0.182967	-0.45429	5	5	5	26	26	26	23.432	0	21.268	741130000	69	23.3073	23.999	25.5598	23.2204	22.5855	22.6773	22.7466	23.302	23.05	19.0715	17.8213	23.056	22.4301	23.3073	23.999	25.5598	23.2204	22.5855	22.6773	22.7466	22.3414	20.5998	19.3679	22.3726	22.1852
P50990	P50990	T-complex protein 1 subunit theta	CCT8	1.86836	-0.474636	1.49889	-0.501493	1.57079	-0.486096	1.29531	-0.434384	0.079551	0.040252	48	48	48	81.9	81.9	81.9	59.62	0	323.31	8247500000	714	25.9633	26.5299	26.193	26.508	26.0128	26.838	26.6096	25.6597	25.6964	25.8868	26.0146	25.858	26.312	25.9633	26.5299	26.193	26.508	26.0128	26.838	26.6096	26.2968	25.2004	25.6572	25.9382	25.9161
P50991	P50991	T-complex protein 1 subunit delta	CCT4	2.355	-0.395638	0.0607878	-0.0284476	2.22962	-0.61675	1.54575	-0.414344	0.0421237	-0.0187066	37	37	37	74.8	74.8	74.8	57.924	0	323.31	7436900000	711	26.153	26.5615	26.2388	26.5093	26.1877	26.7669	26.5705	25.9103	25.897	26.0968	25.9777	26.0127	26.2925	26.153	26.5615	26.2388	26.5093	26.1877	26.7669	26.5705	26.1079	26.9134	26.8209	26.2905	26.1522
P51114	P51114	Fragile X mental retardation syndrome-related protein 1	FXR1	0.0594826	-0.0798541	2.41835	1.27022	0.934941	0.631845	0.310315	0.247184	NaN	NaN	8	8	6	17.1	17.1	14.5	69.72	0	28.059	100650000	38	18.0881	17.539	18.5414	19.2371	19.5952	19.173	19.7701	17.3599	18.5121	19.0848	19.8119	18.218	19.6288	18.8443	17.7973	18.1555	19.2371	19.5952	19.173	19.7701	20.2806	19.962	19.398	20.4721	20.7385
P51148;P61020	P51148	Ras-related protein Rab-5C	RAB5C	1.37516	-0.853597	1.11239	-0.537233	0.696536	-0.492788	1.03458	-0.862353	NaN	NaN	7	7	4	41.2	41.2	26.4	23.482	0	11.877	129230000	43	19.857	19.7737	20.9602	19.4039	20.4461	20.3221	20.7184	19.6392	18.225	20.1422	18.9337	18.9841	20.224	19.857	19.7737	20.9602	19.4039	20.4461	20.3221	20.7184	20.0148	19.4058	19.1019	19.801	19.5129
P51149	P51149	Ras-related protein Rab-7a	RAB7A	2.06857	-1.66085	0.113139	0.114641	0.0809822	0.100687	0.0366468	0.0581101	1.76782	1.48125	10	10	10	64.3	64.3	64.3	23.489	0	83.853	261090000	46	20.9168	21.0816	22.1906	19.1622	21.2748	20.572	20.8852	19.073	18.4056	20.6362	18.4968	18.4779	20.1597	20.9168	21.0816	22.1906	19.1622	21.2748	20.572	20.8852	20.8575	20.8079	20.934	21.2428	20.756
P51532;P51531	P51532	Transcription activator BRG1	SMARCA4	0.181487	-0.190618	2.00534	1.1158	0.618651	0.575176	1.81282	0.78724	NaN	NaN	13	13	13	9.4	9.4	9.4	184.64	0	39.807	106970000	19	18.5889	17.774	19.5508	19.7166	18.8224	19.7422	20.0021	17.9849	19.7258	18.8163	19.8012	18.9432	18.6109	19.0548	17.8409	18.2763	19.7166	18.8224	19.7422	20.0021	19.5936	20.4698	19.9942	20.1887	20.5759
P51571	P51571	Translocon-associated protein subunit delta	SSR4	0.294273	-0.471321	0.205213	0.343284	0.634028	0.801438	0.266293	0.352176	0.856976	0.932189	3	3	3	24.9	24.9	24.9	18.998	0	7.6512	170310000	32	20.8394	17.4612	18.9423	20.2262	21.2122	20.3422	20.443	20.8891	18.2286	18.1379	19.5154	19.2808	20.663	20.8394	17.7274	20.0199	20.2262	21.2122	20.3422	20.443	18.5321	21.8524	21.8307	20.7453	20.4228
P51572	P51572	B-cell receptor-associated protein 31	BCAP31	0.017327	0.031994	0.418415	0.701437	0.159064	0.285312	0.146322	-0.335404	0.25942	-0.463867	9	9	9	37.4	37.4	37.4	27.991	0	16.511	422640000	40	21.596	19.6658	18.4376	20.1647	21.7888	22.0652	21.885	20.464	19.7283	21.1859	21.9783	20.8363	20.8018	21.596	19.6658	18.3568	20.1647	21.7888	22.0652	21.885	22.2341	19.4589	20.1111	22.4979	22.4291
P51610	P51610	Host cell factor 1;HCF N-terminal chain 1;HCF N-terminal chain 2;HCF N-terminal chain 3;HCF N-terminal chain 4;HCF N-terminal chain 5;HCF N-terminal chain 6;HCF C-terminal chain 1;HCF C-terminal chain 2;HCF C-terminal chain 3;HCF C-terminal chain 4;HCF C-terminal chain 5;HCF C-terminal chain 6	HCFC1	0.053489	-0.104676	1.99542	1.04479	1.36418	-1.2678	0.488672	-0.71693	0.587769	-0.813005	18	18	18	13.2	13.2	13.2	208.73	0	32.223	246560000	63	21.3885	21.5997	19.496	20.8961	21.3484	21.4833	21.575	22.0187	21.5425	21.5662	21.5895	21.7328	17.5967	21.3885	21.5997	19.7345	20.8961	21.3484	21.4833	21.575	21.8128	22.9237	22.7936	21.7906	22.017
P51659	P51659	Peroxisomal multifunctional enzyme type 2;(3R)-hydroxyacyl-CoA dehydrogenase;Enoyl-CoA hydratase 2	HSD17B4	1.76533	-1.14723	0.175191	0.191033	0.119143	0.13279	0.578618	-0.683543	0.297411	0.441622	20	20	20	39.4	39.4	39.4	79.685	0	84.451	296650000	87	20.8928	20.595	20.5753	19.6878	21.3225	21.008	21.7245	18.3865	19.3286	19.9627	20.1211	19.4613	20.8329	20.8928	20.595	20.5753	19.6878	21.3225	21.008	21.7245	21.2026	20.2966	19.5749	21.6913	21.3505
P51665	P51665	26S proteasome non-ATPase regulatory subunit 7	PSMD7	0.790566	-0.468796	0.170897	-0.141106	1.27914	-1.16545	1.20679	-1.55407	0.739428	-0.986341	11	11	11	40.4	40.4	40.4	37.025	0	146.01	599620000	124	22.0435	23.1291	24.2233	22.8083	22.244	22.4082	22.4688	22.5725	22.102	22.4661	22.2466	22.3156	22.0487	22.0435	23.1291	24.2233	22.8083	22.244	22.4082	22.4688	22.0964	22.541	23.0997	22.5465	22.674
P51858	P51858	Hepatoma-derived growth factor	HDGF	1.47279	-1.54433	0.0294784	-0.0541724	0.0072505	-0.0161086	0.126597	0.235969	2.37317	1.56854	14	14	14	67.9	67.9	67.9	26.788	0	86.343	388880000	75	19.4512	20.7198	18.651	20.3132	22.3418	22.1697	22.3389	19.0032	19.32	18.642	19.2251	19.735	19.9392	19.4512	20.7198	19.3666	20.3132	22.3418	22.1697	22.3389	20.8402	20.0504	19.6387	21.2991	21.9556
P51970	P51970	NADH dehydrogenase [ubiquinone] 1 alpha subcomplex subunit 8	NDUFA8	1.17943	-1.4175	0.356899	-0.807666	0.179508	-0.306444	0.210592	0.469943	NaN	NaN	5	5	5	35.5	35.5	35.5	20.105	0	38.442	209140000	14	19.5474	22.4158	19.1611	17.4164	20.4479	20.9551	21.0364	17.97	19.4681	18.5044	18.2376	19.2191	18.9359	17.7097	22.4158	17.6446	16.9995	20.4479	20.9551	21.0364	17.5811	21.2883	19.1602	18.4358	18.6792
P51991	P51991	Heterogeneous nuclear ribonucleoprotein A3	HNRNPA3	0.248386	-0.243378	0.167798	0.292136	0.0489185	0.0728889	0.357751	-0.444481	0.324731	-0.367088	12	12	12	42.3	42.3	42.3	39.594	0	61.81	303180000	69	20.9169	20.6307	19.3705	20.8441	21.6833	21.9552	21.4382	20.4491	19.8649	20.8514	21.4486	20.6105	21.1771	20.9169	20.6307	17.5647	20.8441	21.6833	21.9552	21.4382	21.3437	19.8997	19.9278	21.4508	21.4638
P52209	P52209	6-phosphogluconate dehydrogenase, decarboxylating	PGD	0.674228	-0.647552	0.682251	-0.631772	0.0464596	0.0570058	0.0266295	-0.0338434	0.267062	0.49853	6	6	6	18.6	18.6	18.6	53.139	0	13.997	417180000	73	21.9701	21.7607	21.2076	20.8732	22.3248	21.7934	22.2896	21.6588	18.8516	21.7392	20.9057	22.0056	21.4275	21.9701	21.7607	21.2076	20.8732	22.3248	21.7934	22.2896	20.8623	19.5785	20.1696	21.5433	22.1208
P52272	P52272	Heterogeneous nuclear ribonucleoprotein M	HNRNPM	0.353039	-0.364512	1.0928	-0.845091	0.0575505	0.124815	0.0294839	0.0608875	0.202362	0.358871	19	19	19	35.3	35.3	35.3	77.515	0	128.19	848390000	101	22.8821	23.0087	21.0112	23.6554	24.2953	23.6527	22.9225	22.6927	22.3121	23.1854	22.7931	23.1358	22.0606	22.8821	23.0087	21.0112	23.6554	24.2953	23.6527	22.9225	22.6424	22.2198	22.2725	21.9742	21.8606
P52292	P52292	Importin subunit alpha-1	KPNA2	0.160196	-0.167551	2.13855	0.729516	0.00486624	-0.00449567	0.140417	-0.158159	0.265953	0.337521	9	9	9	25.7	25.7	25.7	57.861	0	25.986	217180000	81	21.2363	20.8241	21.0653	20.2537	20.3356	19.9873	20.4779	19.2937	19.2236	21.1264	21.4065	20.3448	21.1827	21.2363	20.8241	21.0653	20.2537	20.3356	19.9873	20.4779	21.215	21.5383	21.1229	21.5355	21.6944
P52434	P52434	DNA-directed RNA polymerases I, II, and III subunit RPABC3	POLR2H	1.54173	-1.78757	0.0476872	0.122081	0.268158	0.532506	0.0476739	0.119976	NaN	NaN	7	7	7	64.7	64.7	64.7	17.143	0	35.932	215460000	62	18.5277	17.571	22.3334	20.5593	21.3427	20.8463	21.2725	18.6147	18.4184	18.3413	18.7146	18.0359	19.252	18.3343	16.6373	22.3334	20.5593	21.3427	20.8463	21.2725	20.5421	19.3575	18.6228	21.3966	20.9254
P52565	P52565	Rho GDP-dissociation inhibitor 1	ARHGDIA	3.18305	-2.48114	1.21233	0.70949	0.337389	-0.333934	0.673812	-1.0067	NaN	NaN	6	6	6	41.7	41.7	41.7	23.207	0	18.397	601890000	61	21.2463	21.8686	22.3338	20.5974	21.8802	22.4243	21.9698	19.5216	19.3167	19.0442	17.6785	18.7173	21.3953	21.2463	21.8686	22.3338	20.5974	21.8802	22.4243	21.9698	21.7269	22.1564	22.2545	22.7757	22.4991
P52597	P52597	Heterogeneous nuclear ribonucleoprotein F;Heterogeneous nuclear ribonucleoprotein F, N-terminally processed	HNRNPF	0.349797	0.113406	1.91618	0.394659	1.33127	-0.244585	3.5932	-0.766349	3.51585	-0.879755	11	9	9	43.9	37.3	37.3	45.671	0	204.69	546120000	108	22.5372	22.0822	22.6275	22.0538	22.1639	22.4322	22.1156	22.439	22.0316	22.2028	22.7676	22.6683	22.2959	22.5372	22.0822	22.6275	22.0538	22.1639	22.4322	22.1156	22.9074	22.453	23.011	22.712	22.5163
P52732	P52732	Kinesin-like protein KIF11	KIF11	0.657305	0.425613	0.318874	0.238972	0.201144	-0.208534	0.921636	-0.74857	2.17252	-1.17418	75	75	75	63.5	63.5	63.5	119.16	0	323.31	8637000000	1018	25.7679	26.8206	24.9172	26.8891	25.8211	27.0854	26.1741	26.7288	26.6204	26.6622	26.931	26.3549	26.5208	25.7679	26.8206	24.9172	26.8891	25.8211	27.0854	26.1741	26.6029	26.1377	26.4975	26.6578	26.4455
P52815	P52815	39S ribosomal protein L12, mitochondrial	MRPL12	2.01632	1.36666	1.1348	1.09776	0.0666466	0.0972179	0.281658	-0.345697	2.70515	-1.71236	6	6	6	39.9	39.9	39.9	21.348	0	46.038	1200300000	81	25.7259	23.7221	23.0325	22.8862	23.1296	23.2396	23.6943	24.4509	25.2332	25.0056	25.4143	25.465	24.4283	25.7259	23.7221	23.0325	22.8862	23.1296	23.2396	23.6943	24.7372	25.9279	25.9922	24.0378	24.1033
P52907	P52907	F-actin-capping protein subunit alpha-1	CAPZA1	0.846444	0.25301	2.31929	0.459087	0.00374566	-0.00245385	1.08212	0.283139	0.0817855	0.0301298	12	12	10	66.4	66.4	57	32.922	0	123.7	690420000	150	22.8586	22.0849	22.3233	21.8694	22.3321	22.1233	22.3204	22.5433	22.0436	22.8309	22.6177	22.5244	22.597	22.8586	22.0849	22.3233	21.8694	22.3321	22.1233	22.3204	22.8568	22.6859	22.7153	22.6255	22.7229
P53041	P53041	Serine/threonine-protein phosphatase 5	PPP5C	2.82055	-1.45483	0.372995	-0.318153	0.224722	-0.314277	0.675784	-0.744978	NaN	NaN	5	5	5	15.4	15.4	15.4	56.878	0	70.608	107680000	31	19.3923	20.8899	21.648	19.2554	20.2423	20.1113	20.3835	19.0619	18.9495	18.6067	18.751	18.9049	18.6452	19.1496	20.8899	21.648	19.2554	20.2423	20.1113	20.3835	19.9958	19.2957	20.0204	20.1857	20.2552
P53396	P53396	ATP-citrate synthase	ACLY	0.774261	-0.545392	0.0262556	-0.034317	0.0325414	0.0345234	0.204983	0.170247	1.43465	0.715639	29	29	29	34.2	34.2	34.2	120.84	0	72.29	1068400000	218	23.4409	22.5088	24.0669	21.7974	23.2452	22.8192	23.1176	21.4868	22.0717	22.905	22.5717	22.5936	23.0955	23.4409	22.5088	24.0669	21.7974	23.2452	22.8192	23.1176	23.706	22.1919	21.4556	23.4248	23.6372
P53618	P53618	Coatomer subunit beta	COPB1	0.0417152	0.0573012	0.788541	0.642334	0.222499	-0.263855	0.398378	0.494483	0.724244	0.64624	11	11	11	19.1	19.1	19.1	107.14	0	57.264	216710000	53	20.4149	17.547	19.7025	19.8581	20.298	20.4127	20.9461	20.1124	19.4986	19.6541	19.5237	20.664	20.1875	20.4149	18.7017	19.7025	19.8581	20.298	20.4127	20.9461	20.6264	19.3093	20.4097	21.5057	20.71
P53621	P53621	Coatomer subunit alpha;Xenin;Proxenin	COPA	0.221878	0.146636	4.40979	1.4815	0.0890439	-0.137905	0.0641765	-0.0980006	0.123602	-0.172694	24	24	24	25.1	25.1	25.1	138.34	0	57.255	708440000	138	22.427	21.312	21.5266	21.0998	21.6236	21.8682	22.3417	22.0555	20.95	22.0332	22.2114	21.9079	22.178	22.427	21.312	21.5266	21.0998	21.6236	21.8682	22.3417	23.0567	22.9388	23.5512	23.199	23.4766
P53985	P53985	Monocarboxylate transporter 1	SLC16A1	0.659804	-0.552894	1.20877	0.974953	0.603226	0.638581	0.189834	0.282733	NaN	NaN	5	5	5	11.2	11.2	11.2	53.944	0	18.609	165510000	27	18.0378	18.934	19.5544	19.8661	20.7326	20.0695	20.604	19.3135	19.6897	19.1134	18.804	19.4091	18.4658	18.1217	18.934	20.3477	19.8661	20.7326	20.0695	20.604	21.1021	20.4044	19.5532	21.3445	21.2224
P53999	P53999	Activated RNA polymerase II transcriptional coactivator p15	SUB1	1.04056	-1.19094	0.36097	0.582465	1.23734	1.35421	0.0357045	-0.0783236	NaN	NaN	5	5	5	44.9	44.9	44.9	14.395	0	9.1672	217550000	36	18.8476	18.0641	19.6349	20.3847	21.6674	20.6086	21.3069	18.2819	20.5051	19.4865	17.9547	18.3598	18.707	17.9424	17.2676	19.933	20.3847	21.6674	20.6086	21.3069	20.4485	20.3225	19.4766	20.8293	20.3687
P54105	P54105	Methylosome subunit pICln	CLNS1A	0.760642	0.501368	0.674614	0.458828	1.00588	-0.635784	0.984531	-0.649766	2.96441	-1.15113	11	11	11	68.4	68.4	68.4	26.215	0	323.31	5508000000	579	26.0772	26.8045	25.7792	25.2748	24.929	26.1013	24.5879	26.2239	26.347	25.668	26.7392	26.0037	25.9297	26.0772	26.8045	25.7792	25.2748	24.929	26.1013	24.5879	26.5141	26.2471	26.4424	25.8697	26.0864
P54136	P54136	Arginine--tRNA ligase, cytoplasmic	RARS	0.689554	-0.28292	0.418644	-0.34191	1.36026	-0.564411	1.43267	-0.862374	0.817712	-0.579454	25	25	25	44.7	44.7	44.7	75.378	0	121.47	782570000	198	22.8315	22.8918	23.6319	22.2379	22.6946	22.7084	22.8588	22.542	21.9351	22.8495	22.5414	22.7523	22.7007	22.8315	22.8918	23.6319	22.2379	22.6946	22.7084	22.8588	23.284	21.3341	21.4102	22.8762	22.8106
P54577	P54577	Tyrosine--tRNA ligase, cytoplasmic;Tyrosine--tRNA ligase, cytoplasmic, N-terminally processed	YARS	0.240706	-0.300576	0.673347	0.604483	0.865516	0.656168	0.838058	0.583225	1.58991	0.764401	12	12	12	24.2	24.2	24.2	59.143	0	56.282	337960000	71	21.1977	20.107	19.219	20.5256	21.7	21.0748	21.6876	20.5931	18.5744	21.1199	20.5366	21.0167	21.0801	21.1977	20.107	19.3082	20.5256	21.7	21.0748	21.6876	21.8603	19.9296	21.4	21.5615	21.7922
P54727	P54727	UV excision repair protein RAD23 homolog B	RAD23B	1.5701	-1.25213	0.719832	0.933408	0.400729	0.468668	0.12227	-0.221852	NaN	NaN	8	8	6	31.1	31.1	29.1	43.171	0	51.084	150050000	52	20.2847	19.1588	19.4047	18.3605	21.2776	20.7279	20.6695	17.6845	18.9805	18.6272	19.6576	18.9311	18.5066	20.2847	18.2564	18.9512	16.9799	21.2776	20.7279	20.6695	20.2807	20.0088	20.0664	20.8918	21.1635
P54819	P54819	Adenylate kinase 2, mitochondrial;Adenylate kinase 2, mitochondrial, N-terminally processed	AK2	2.35874	-2.30424	0.767187	-0.879629	0.472606	-0.469501	0.89718	-1.24703	0.730574	1.039	10	10	10	52.7	52.7	52.7	26.477	0	14.455	322570000	64	21.2035	21.7416	23.3396	20.9352	22.0754	21.8417	21.8865	19.204	19.7047	21.3676	18.0668	17.8242	21.1702	21.2035	21.7416	23.3396	20.9352	22.0754	21.8417	21.8865	21.6174	18.8707	19.6475	21.9566	21.8205
P54886	P54886	Delta-1-pyrroline-5-carboxylate synthase;Glutamate 5-kinase;Gamma-glutamyl phosphate reductase	ALDH18A1	1.46812	-1.49812	0.302199	0.335132	0.464809	-0.358053	0.455304	-0.583972	NaN	NaN	14	14	14	22.3	22.3	22.3	87.301	0	21.879	256490000	42	21.4731	19.9324	21.1112	19.2987	20.3758	20.7442	21.219	18.4604	18.9367	18.2716	21.6306	19.6493	17.6235	21.4731	19.9324	21.1112	19.2987	20.3758	20.7442	21.219	21.4699	19.7877	19.7158	21.1234	21.4879
P55036;A2A3N6	P55036	26S proteasome non-ATPase regulatory subunit 4	PSMD4	1.8244	0.418415	3.38923	0.725182	1.09643	-1.1532	0.500032	-0.244729	1.88934	-0.663144	13	13	13	46.4	46.4	46.4	40.736	0	273.03	1062500000	241	23.4203	23.2176	22.7847	23.2825	22.4897	23.126	22.9597	23.4012	23.6674	23.3518	23.657	23.2816	23.3919	23.4203	23.2176	22.7847	23.2825	22.4897	23.126	22.9597	23.8444	23.6341	24.0312	23.6605	23.8159
P55060	P55060	Exportin-2	CSE1L	0.0417708	0.0340457	1.20849	0.514367	0.141111	-0.227271	0.0273651	-0.0560076	0.0391343	-0.0834157	21	21	21	25.1	25.1	25.1	110.42	0	112.63	873750000	163	22.9755	21.9204	22.6402	21.7242	22.9159	22.6413	23.2846	22.4267	22.1692	22.9637	22.07	23.0149	23.0758	22.9755	21.9204	22.6402	21.7242	22.9159	22.6413	23.2846	23.2789	22.9914	22.8762	22.8526	23.309
P55072	P55072	Transitional endoplasmic reticulum ATPase	VCP	0.776761	0.358075	2.40164	1.02613	0.0143018	0.0130076	0.35209	0.217932	0.331733	-0.140143	46	46	46	68.4	68.4	68.4	89.321	0	323.31	5249100000	688	26.1847	24.7458	25.844	24.9631	24.814	24.9323	25.388	25.5656	25.3282	25.6222	25.5194	25.863	25.8547	26.1847	24.7458	25.844	24.9631	24.814	24.9323	25.388	26.051	26.9925	26.6979	26.0623	26.044
P55084	P55084	Trifunctional enzyme subunit beta, mitochondrial;3-ketoacyl-CoA thiolase	HADHB	1.02239	-1.08993	0.176745	-0.224571	0.342304	0.389618	0.787196	-0.840094	NaN	NaN	9	9	9	22.6	22.6	22.6	51.294	0	10.012	210320000	46	21.806	19.9223	18.9714	20.3566	21.761	20.935	21.5915	19.4449	19.5941	20.8261	17.9754	20.8536	19.347	21.806	19.9223	19.3521	20.3566	21.761	20.935	21.5915	21.5651	19.8907	19.4682	21.2336	21.097
P55209	P55209	Nucleosome assembly protein 1-like 1	NAP1L1	1.58454	-0.589971	0.131111	0.097124	0.907202	-0.907022	1.02717	-1.2419	0.374703	-0.588231	11	11	9	39.1	39.1	36.3	45.374	0	61.674	773420000	92	22.582	22.483	23.0024	22.0096	22.7116	21.9533	22.7879	22.2869	21.1054	22.2024	21.8514	21.8724	22.1671	22.582	22.483	23.0024	22.0096	22.7116	21.9533	22.7879	22.349	22.3837	21.5664	23.1391	22.9986
P55735	P55735	Protein SEC13 homolog	SEC13	1.0143	0.97334	0.245431	0.397888	0.158218	0.244736	0.172159	-0.33146	1.80636	-1.31379	6	6	6	33.9	33.9	33.9	35.54	0	33.184	195600000	65	21.4768	20.5286	19.4908	17.4975	20.5803	20.3576	20.5025	21.4124	21.0356	21.2431	20.4578	21.1383	20.9249	21.4768	20.5286	17.5196	19.4813	20.5803	20.3576	20.5025	21.0294	20.3253	18.1826	21.1218	21.146
P55786;A6NEC2	P55786;A6NEC2	Puromycin-sensitive aminopeptidase;Puromycin-sensitive aminopeptidase-like protein	NPEPPS;NPEPPSL1	2.13289	-1.4728	0.367975	0.420424	0.346693	-0.444511	0.419412	-0.531878	NaN	NaN	12	12	12	20.2	20.2	20.2	103.28	0	22.88	162810000	37	19.374	19.6526	21.6167	19.1341	21.1159	20.7733	21.2617	19.1494	19.5735	19.2599	18.6721	18.2865	18.7318	18.5671	19.6526	21.6167	19.1341	21.1159	20.7733	21.2617	20.4455	20.2641	20.338	21.1005	20.8602
P55795	P55795	Heterogeneous nuclear ribonucleoprotein H2	HNRNPH2	0.367902	0.57224	0.266029	0.30704	1.44775	-1.26945	0.0865473	-0.117705	0.602044	-0.479283	11	6	6	39.4	25.2	25.2	49.263	0	27.131	132500000	25	20.4018	17.3139	18.3642	20.3131	20.2743	20.7999	19.5665	20.6989	19.3444	18.0622	20.972	21.297	20.5164	20.4018	17.3642	19.2728	20.3131	20.2743	20.7999	19.5665	20.013	20.3306	19.6071	20.3447	19.9111
P55884	P55884	Eukaryotic translation initiation factor 3 subunit B	EIF3B	1.01449	0.893191	1.34478	1.1362	0.0417521	0.10493	0.12033	0.226537	0.553245	-0.666655	36	36	36	54.3	54.3	54.3	92.48	0	171.04	4007000000	514	25.2427	23.3679	21.864	24.526	23.8472	24.8307	24.9448	24.7331	24.8458	24.9165	25.3816	24.91	25.1062	25.2427	23.3679	21.864	24.526	23.8472	24.8307	24.9448	25.277	24.6235	24.987	25.3555	25.5009
P56192	P56192	Methionine--tRNA ligase, cytoplasmic	MARS	0.00977707	0.0109702	0.0914264	-0.136108	0.214123	-0.366048	1.44824	-1.59326	1.44081	-1.51526	18	18	18	28.2	28.2	28.2	101.11	0	53.949	364760000	79	20.827	22.1795	19.7039	21.9219	21.7582	21.7952	22.1179	21.8289	21.118	21.6357	21.2269	21.7034	21.3846	20.827	22.1795	19.096	21.9219	21.7582	21.7952	22.1179	21.598	20.3285	20.0339	21.8234	21.6994
P56385	P56385	ATP synthase subunit e, mitochondrial	ATP5I	0.749957	-0.950642	0.736592	-1.15698	0.467211	-0.706811	0.0375673	-0.117821	NaN	NaN	2	2	2	34.8	34.8	34.8	7.9331	0.00050761	3.1013	169700000	25	19.4247	20.0765	21.0823	17.1597	21.0934	18.2354	21.0974	18.584	19.0419	18.6772	18.7254	19.4652	18.2333	18.5941	20.0765	21.0823	16.9207	21.0934	17.6417	21.0974	17.4519	19.5082	19.5928	17.4359	18.1491
P56545	P56545	C-terminal-binding protein 2	CTBP2	0.940793	-0.536761	1.44388	0.937126	0.0206307	0.027625	0.146046	0.144726	NaN	NaN	5	5	2	12.8	12.8	6.7	48.944	0	13.094	65627000	13	18.9481	18.5796	19.9245	19.9905	18.71	18.8765	19.387	18.3505	19.2617	18.7458	17.7322	19.0323	18.8709	19.011	18.5557	19.9245	19.9905	17.4411	18.8765	19.387	20.1228	19.6538	19.313	20.4739	20.0802
P58546	P58546	Myotrophin	MTPN	0.58075	0.344412	0.381166	-0.248054	1.4947	-1.13083	1.11366	-0.944869	1.31151	-1.35658	4	4	4	41.5	41.5	41.5	12.895	0	41.48	215680000	69	21.6639	21.1893	20.5214	20.4849	21.9475	21.0827	21.4083	20.8132	21.7854	21.8805	21.8931	21.8254	20.9815	21.6639	21.1893	20.5214	20.4849	21.9475	21.0827	21.4083	21.4134	20.2639	20.3994	21.1746	21.4168
P59998	P59998	Actin-related protein 2/3 complex subunit 4	ARPC4	1.72737	-1.05609	1.92048	0.591125	2.07741	0.557041	0.376569	0.240752	1.61274	1.35068	5	5	5	28	28	28	19.667	0	4.7648	152710000	13	19.6576	20.4638	19.9777	19.6203	20.1457	20.0957	20.4686	18.2206	20.4097	19.5733	18.1479	18.1988	19.4812	19.6576	20.4638	19.9777	19.6203	20.1457	20.0957	20.4686	20.45	20.4044	20.5401	20.3166	20.9532
P60174	P60174	Triosephosphate isomerase	TPI1	2.5623	-1.32367	1.1773	-0.821305	0.209542	0.16004	0.0482445	0.045084	3.25312	1.36875	21	21	21	75.9	75.9	75.9	30.791	0	225.36	5982500000	525	25.372	25.6232	26.8175	24.8893	26.5076	26.0752	26.5032	24.494	24.2304	25.2214	23.9564	25.1214	24.8526	25.372	25.6232	26.8175	24.8893	26.5076	26.0752	26.5032	25.0468	24.4781	24.2534	25.6213	25.1827
P60228	P60228	Eukaryotic translation initiation factor 3 subunit E	EIF3E	2.05742	0.974637	1.4791	0.722452	0.00412671	0.0049933	0.626041	-0.595747	2.33889	-1.57038	15	15	15	35.3	35.3	35.3	52.22	0	110.67	1800600000	186	25.0101	23.3431	22.9216	23.911	23.1293	23.9024	23.8936	24.6993	24.3326	24.7793	25.1461	24.4143	24.8572	25.0101	23.3431	22.9216	23.911	23.1293	23.9024	23.8936	24.7075	24.3022	24.7595	24.338	24.3208
P60660	P60660	Myosin light polypeptide 6	MYL6	0.552042	0.448069	1.85627	1.179	0.136428	-0.257093	0.54261	0.448691	0.00123756	0.000622431	8	8	6	55.6	55.6	39.7	16.93	0	88.525	1142700000	125	23.8326	22.7688	20.8806	22.683	23.1391	22.7831	23.3578	22.9899	22.941	23.4832	23.1759	23.1636	23.6021	23.8326	22.7688	20.8806	22.683	23.1391	22.7831	23.3578	23.8753	23.5457	23.6839	24.2182	24.4899
P60842	P60842	Eukaryotic initiation factor 4A-I	EIF4A1	0.539841	-0.283935	0.294063	-0.166633	0.683714	-0.326659	0.376752	-0.20513	0.19996	0.078805	23	23	13	56.9	56.9	36.7	46.153	0	258.19	3740500000	356	26.051	24.9271	25.6991	24.4271	25.4807	24.9557	24.9648	24.9999	24.371	25.0074	24.8516	25.0979	25.259	26.051	24.9271	25.6991	24.4271	25.4807	24.9557	24.9648	24.758	25.4548	24.9596	25.084	24.9444
P60866	P60866	40S ribosomal protein S20	RPS20	0.740558	1.18717	1.15069	1.71449	0.246329	0.579581	0.232789	0.477642	0.556906	-0.595055	6	6	6	47.9	47.9	47.9	13.373	0	70.037	3072300000	237	24.5065	23.0429	18.8935	23.8469	23.6788	24.4566	24.5799	24.199	24.4001	24.4901	24.9111	24.3479	24.4935	24.5065	23.0429	18.9028	23.8469	23.6788	24.4566	24.5799	24.9074	24.0257	24.6505	25.2941	25.6107
P60891;P21108	P60891	Ribose-phosphate pyrophosphokinase 1	PRPS1	0.435609	-0.627074	2.29311	1.06893	0.211201	0.440915	0.922746	0.919276	0.966467	1.55443	15	15	8	51.6	51.6	25.5	34.834	0	109.8	1795200000	197	23.8006	22.4861	22.8602	22.3597	22.6756	22.4873	23.3416	22.5142	18.9508	23.809	22.4678	22.8649	22.783	23.8006	22.4861	22.8602	22.3597	22.6756	22.4873	23.3416	23.7174	23.1909	23.643	24.1037	24.9055
P60900	P60900	Proteasome subunit alpha type-6	PSMA6	1.20819	-0.293463	0.320909	-0.148175	0.678201	-0.680885	0.877234	-0.777179	0.440582	-0.488187	12	12	12	56.1	56.1	56.1	27.399	0	38.597	859490000	147	22.8421	22.3231	22.8906	22.6546	22.6086	23.23	23.0705	22.4326	22.378	22.8338	22.5744	22.4751	22.3618	22.8421	22.3231	22.8906	22.6546	22.6086	23.23	23.0705	22.955	22.1366	22.106	22.7581	22.9654
P60953	P60953	Cell division control protein 42 homolog	CDC42	0.150648	-0.277206	0.473428	0.712357	0.00864316	0.0211277	0.195827	-0.391055	0.431367	-0.43948	5	5	5	30.9	30.9	30.9	21.258	0	9.3913	137980000	20	21.6972	20.1096	18.8255	17.5895	21.5293	20.4541	20.7338	20.5034	18.3058	20.6545	18.7972	20.5607	20.3201	21.6972	20.1096	19.5739	16.6262	21.5293	20.4541	20.7338	20.5407	20.9145	21.0092	21.1932	20.5112
P60981	P60981	Destrin	DSTN	0.986223	-0.856802	1.8403	1.16083	0.376715	0.491896	0.0803129	0.110184	NaN	NaN	5	4	4	35.8	31.5	31.5	18.506	0	43.918	152430000	30	18.5613	20.1024	19.8915	19.314	21.2324	19.8314	20.3102	20.6766	19.3608	18.4815	18.305	19.0576	18.3291	19.3617	20.1024	18.6475	19.314	21.2324	19.8314	20.3102	20.6777	21.4026	19.9926	21.2301	21.3683
P61081	P61081	NEDD8-conjugating enzyme Ubc12	UBE2M	0.152414	-0.332974	0.303939	0.549545	0.268384	0.345401	0.149483	0.320155	0.111708	0.212788	5	5	5	31.1	31.1	31.1	20.9	0	22.536	217660000	47	21.0263	21.2038	18.8107	17.7236	21.615	20.4088	21.0518	20.6779	18.7376	21.0384	17.1476	21.3216	20.6563	21.0263	21.2038	18.6105	17.2803	21.615	20.4088	21.0518	20.7223	19.7719	19.0253	21.5613	21.3897
P61086	P61086	Ubiquitin-conjugating enzyme E2 K	UBE2K	0.749077	-0.957457	0.650621	-0.931907	0.301423	0.503388	0.376712	-0.605367	NaN	NaN	3	3	3	20.5	20.5	20.5	22.406	0	9.2017	98717000	15	19.127	20.311	19.1188	17.0078	21.2093	20.4253	21.0649	18.4491	19.8675	18.9794	17.9534	19.3912	18.1266	18.7333	20.311	18.0386	17.6246	21.2093	20.4253	21.0649	17.2891	19.2012	20.2259	17.8023	19.0898
P61088;Q5JXB2	P61088;Q5JXB2	Ubiquitin-conjugating enzyme E2 N;Putative ubiquitin-conjugating enzyme E2 N-like	UBE2N;UBE2NL	2.27586	-1.83439	1.43755	-1.25238	0.145021	-0.194416	0.0212619	-0.0302102	2.48005	1.37851	6	6	6	46.7	46.7	46.7	17.138	0	13.214	250680000	37	20.142	21.0618	21.6811	20.1221	22.0574	21.0323	21.5752	18.3028	19.4642	20.3229	17.43	19.9992	20.0505	20.142	21.0618	21.6811	20.1221	22.0574	21.0323	21.5752	17.6687	20.7384	19.772	20.2189	19.9264
P61158	P61158	Actin-related protein 3	ACTR3	0.530915	-0.627422	0.898556	0.880145	0.131246	-0.173705	0.0958574	0.126655	NaN	NaN	9	9	9	33.7	33.7	33.7	47.371	0	21.191	178090000	41	18.3384	20.9916	18.4809	19.6017	20.9444	20.5501	20.6175	17.7919	19.4425	19.9769	18.7842	19.8332	19.9992	17.7821	20.9916	19.069	19.6017	20.9444	20.5501	20.6175	21.1016	19.7701	21.4423	20.9442	20.7964
P61160	P61160	Actin-related protein 2	ACTR2	0.746621	-0.717585	0.0987272	-0.142012	0.351475	-0.458066	0.423267	-0.460997	NaN	NaN	6	6	6	21.1	21.1	21.1	44.76	0	9.9747	96705000	31	19.5262	20.0148	21.5357	19.629	20.4017	18.268	19.7787	19.0075	20.652	18.3248	18.8884	19.1416	18.9551	19.5262	20.0148	21.5357	19.629	20.4017	18.268	19.7787	20.0151	19.848	20.1942	20.205	17.8404
P61163	P61163	Alpha-centractin	ACTR1A	0.271274	0.156335	0.295603	0.193568	0.331669	-0.226573	0.444427	-0.322341	0.92937	-0.478676	10	10	5	42.6	42.6	25	42.613	0	68.598	884330000	121	22.9194	23.2417	23.2894	22.5615	21.6048	22.7312	22.7745	22.6553	23.0501	23.0923	23.0221	22.8953	22.6136	22.9194	23.2417	23.2894	22.5615	21.6048	22.7312	22.7745	22.8758	22.1292	23.3458	23.2269	23.0206
P84077;P61204	P84077;P61204	ADP-ribosylation factor 1;ADP-ribosylation factor 3	ARF1;ARF3	2.64216	-2.66005	5.09067	-3.33403	0.0958906	0.0827436	0.111658	-0.162378	1.84923	2.34336	7	7	3	53.6	53.6	20.4	20.697	0	18.581	685350000	65	22.584	23.9957	22.7026	22.9573	23.9965	23.428	23.8362	18.3216	18.8525	21.357	21.5311	22.0394	22.0812	22.584	23.9957	22.7026	22.9573	23.9965	23.428	23.8362	18.5157	19.3016	20.6531	20.8011	20.219
P61221	P61221	ATP-binding cassette sub-family E member 1	ABCE1	1.25167	-0.660505	0.0613584	0.0852925	0.053446	-0.0996395	0.0449094	-0.0725688	0.425449	0.68751	14	14	14	30.6	30.6	30.6	67.314	0	54.031	355920000	80	22.0235	20.4012	21.4501	21.287	21.2621	21.2035	21.9769	20.649	19.781	20.7335	20.7801	20.7567	21.569	22.0235	20.4012	21.4501	21.287	21.2621	21.2035	21.9769	21.467	22.3178	19.0803	22.0971	21.8492
P61224;P62834;A6NIZ1	P61224;P62834;A6NIZ1	Ras-related protein Rap-1b;Ras-related protein Rap-1A;Ras-related protein Rap-1b-like protein	RAP1B;RAP1A	0.0755043	-0.113024	1.08924	1.28083	0.150113	0.229339	0.417257	0.570199	NaN	NaN	4	4	4	19	19	19	20.825	0.0004878	2.7727	110420000	13	20.2375	18.2142	18.0888	18.4066	20.12	19.5367	20.173	17.9078	20.1246	20.3855	19.331	18.7764	18.3195	20.2375	16.2356	19.6184	17.6417	20.12	19.5367	20.173	20.8846	20.2837	19.3445	20.6665	20.7508
P61244	P61244	Protein max	MAX	1.2277	0.544656	0.835996	0.456848	0.590823	0.542457	0.237147	0.254843	NaN	NaN	3	3	3	27.5	27.5	27.5	18.275	0	4.0097	16266000	11	18.4488	19.0406	19.4193	18.6899	18.0084	18.6726	18.3522	19.4228	19.8384	19.2037	18.4078	19.1116	19.2536	19.1536	19.0406	19.106	18.6899	18.0084	18.6726	18.3522	18.9999	20.2292	19.4574	18.5082	19.2031
P61247	P61247	40S ribosomal protein S3a	RPS3A	0.138306	0.0759122	0.237407	0.124359	0.233718	0.138918	0.178744	-0.146474	0.340957	-0.222386	23	23	23	63.3	63.3	63.3	29.945	0	144.39	4666000000	374	25.4586	24.6987	24.4555	25.5202	25.0418	25.7776	25.5614	25.0914	25.2213	25.3733	25.5445	25.1617	25.3608	25.4586	24.6987	24.4555	25.5202	25.0418	25.7776	25.5614	25.3572	25.064	25.1069	25.5218	25.5466
P61254	P61254	60S ribosomal protein L26	RPL26	0.182219	-0.249757	0.0912577	-0.197957	0.757667	0.813629	0.0391959	-0.0772965	0.0566263	0.0781721	13	13	4	60.7	60.7	14.5	17.258	0	17.896	668110000	61	21.2887	21.3781	19.2962	22.5025	22.5918	22.5731	22.9752	21.1383	21.4476	22.2119	21.8523	21.1699	21.4863	21.2887	21.3781	19.6277	22.5025	22.5918	22.5731	22.9752	22.6496	19.9308	19.0022	22.8326	22.5375
P61289	P61289	Proteasome activator complex subunit 3	PSME3	0.0926475	0.170755	1.49426	1.70373	0.335783	0.499519	0.506	0.881616	0.721204	0.799362	4	4	4	20.9	20.9	20.9	29.506	0	29.764	102820000	19	18.5006	17.6711	21.2417	17.8399	20.4675	19.0282	20.3189	18.2595	19.6853	18.4422	20.2595	19.3306	20.82	17.6589	18.9952	21.2417	16.6962	20.4675	19.0282	20.3189	20.5766	20.062	20.8032	21.4604	21.2719
P61313	P61313	60S ribosomal protein L15	RPL15	0.0896966	0.168534	0.370833	-0.703387	0.0761599	0.1845	0.248557	-0.52545	0.451932	-0.680195	11	11	11	41.2	41.2	41.2	24.146	0	76.297	1036600000	141	22.5773	22.6294	18.837	23.4873	23.2272	23.5393	23.3869	22.2328	22.6967	23.0287	22.9688	22.4611	22.7813	22.5773	22.6294	19.5063	23.4873	23.2272	23.5393	23.3869	22.6096	19.8155	19.8166	23.0398	23.0341
P61353	P61353	60S ribosomal protein L27	RPL27	0.6259	-1.20607	0.298272	-0.580344	0.105168	-0.229521	0.283545	-0.612377	0.263523	0.541528	6	6	6	48.5	48.5	48.5	15.798	0	8.9945	949570000	68	18.8247	23.4578	21.5288	22.3209	22.599	23.6876	23.3889	18.8904	18.9103	22.6855	22.5734	20.9594	22.2941	18.8358	23.4578	21.5288	22.3209	22.599	23.6876	23.3889	22.276	20.2994	20.7136	22.4478	20.8297
P61513;A6NKH3	P61513	60S ribosomal protein L37a	RPL37A	0.639295	-0.506041	0.507204	-0.550238	0.280626	0.429999	0.360904	-0.432075	0.0331339	0.0445795	4	4	4	51.1	51.1	51.1	10.275	0	47.191	313480000	88	20.8691	20.479	19.5692	21.9659	21.606	22.1046	21.9579	20.668	20.6053	21.0413	20.8159	20.6924	20.4709	20.8691	20.479	19.1491	21.9659	21.606	22.1046	21.9579	20.9503	19.7642	19.9233	21.1035	20.3409
P61586;P08134;P62745	P61586;P08134	Transforming protein RhoA;Rho-related GTP-binding protein RhoC	RHOA;RHOC	1.49474	-1.59528	0.429648	0.664817	0.344244	0.545624	0.023199	0.0484599	NaN	NaN	7	7	7	43.5	43.5	43.5	21.768	0	22.7	220610000	29	20.8123	20.0461	20.1293	17.4447	21.3152	21.1239	21.0859	18.5952	19.5959	18.0211	17.318	18.8947	19.6812	20.8123	20.0461	19.3593	16.7586	21.3152	21.1239	21.0859	20.6324	20.9126	19.4682	21.2603	20.7146
P61604	P61604	10 kDa heat shock protein, mitochondrial	HSPE1	0.25528	-0.239799	0.265208	0.252848	0.394984	0.430501	0.558704	0.509315	1.47895	0.749115	10	10	10	72.5	72.5	72.5	10.932	0	38.537	2900700000	281	24.3481	24.3854	22.9601	23.4563	25.4618	24.8672	25.1652	23.7742	23.8339	24.5126	24.2762	24.5601	23.8705	24.3481	24.3854	22.9601	23.4563	25.4618	24.8672	25.1652	24.3907	24.1026	24.2898	24.9429	25.075
P61619;Q9H9S3	P61619;Q9H9S3	Protein transport protein Sec61 subunit alpha isoform 1;Protein transport protein Sec61 subunit alpha isoform 2	SEC61A1;SEC61A2	0.116801	0.172285	0.0309311	0.0533311	1.39604	1.14069	0.875962	1.12432	1.51217	0.637689	2	2	2	4.2	4.2	4.2	52.264	0.0013292	2.1906	96216000	16	19.2855	17.0445	19.1607	18.1713	20.3563	20.0219	20.5241	18.8106	18.8614	19.7937	19.0175	19.6767	20.2147	19.2855	18.388	18.8592	16.9777	20.3563	20.0219	20.5241	19.9686	20.153	19.3582	19.5626	18.1341
P61803	P61803	Dolichyl-diphosphooligosaccharide--protein glycosyltransferase subunit DAD1	DAD1	0.736532	0.37175	0.127568	0.186437	0.484264	0.385988	0.825747	0.790411	NaN	NaN	2	2	2	15.9	15.9	15.9	12.497	0.00095374	2.6573	16258000	5	18.0338	18.6287	18.4754	18.1536	19.0961	18.0276	18.7402	18.4139	19.8722	18.4838	18.9025	18.6391	18.6236	18.9937	18.6287	20.2473	17.6842	19.0961	18.0276	18.7402	17.2938	20.5276	19.1781	19.1237	17.895
P61923	P61923	Coatomer subunit zeta-1	COPZ1	0.250619	0.617881	0.949447	1.77799	0.175028	-0.452447	0.0987026	0.319873	0.213874	-0.479346	5	5	5	32.8	32.8	32.8	20.198	0	10.254	287030000	42	23.6914	17.7753	19.5089	17.7015	22.196	20.6731	21.4649	19.6566	19.7042	21.4316	22.3708	20.7063	22.4188	23.6914	19.0998	18.5854	16.5985	22.196	20.6731	21.4649	22.6091	23.4063	21.8157	21.6524	21.952
P61956;Q6EEV6;P55854	P61956	Small ubiquitin-related modifier 2	SUMO2	1.521	-2.0524	0.0014908	-0.00310144	0.328172	-0.629454	0.0966648	-0.221993	NaN	NaN	3	3	3	27.4	27.4	27.4	10.871	0	8.8144	318720000	34	18.1881	21.1533	19.4326	21.5747	22.4006	22.3466	22.2796	18.6567	18.6486	17.2497	21.0875	19.5949	18.77	19.7268	21.1533	19.0077	21.5747	22.4006	22.3466	22.2796	21.3705	19.1142	20.8059	21.7012	22.4006
P61964	P61964	WD repeat-containing protein 5	WDR5	0.701143	0.348508	1.21308	0.866697	0.197771	0.211571	0.555067	-0.586798	1.55919	-0.915364	8	8	8	35.3	35.3	35.3	36.588	0	27.063	171760000	37	21.094	20.8053	19.6655	20.0769	19.877	20.2292	19.9752	20.148	20.5027	21.264	20.5281	20.7058	20.4193	21.094	20.8053	18.3315	20.0769	19.877	20.2292	19.9752	21.2262	20.9766	19.8364	21.1707	21.236
P61970	P61970	Nuclear transport factor 2	NUTF2	1.35316	-1.90478	1.24147	-1.82885	0.358954	-0.768673	1.22865	-1.49601	NaN	NaN	4	4	4	45.7	45.7	45.7	14.478	0	6.7506	101420000	14	18.9477	21.666	22.2519	16.8998	22.0894	20.6879	20.6963	18.8622	19.5222	18.6369	17.2921	18.5852	18.4492	18.3755	21.666	22.2519	17.0432	22.0894	20.6879	20.6963	18.0967	19.0592	19.9233	17.9185	18.1781
P61978	P61978	Heterogeneous nuclear ribonucleoprotein K	HNRNPK	1.49219	-0.386004	0.563953	-0.180415	1.01981	-0.333585	1.90213	-0.524751	0.621133	-0.138747	35	35	35	71.7	71.7	71.7	50.976	0	321.07	9918100000	802	27.016	26.9987	27.4825	26.9251	26.356	26.5763	26.6659	26.558	26.5012	26.3034	26.4004	26.4339	26.6475	27.016	26.9987	27.4825	26.9251	26.356	26.5763	26.6659	26.803	26.6707	26.5997	26.8048	26.6736
P61981	P61981	14-3-3 protein gamma;14-3-3 protein gamma, N-terminally processed	YWHAG	3.66141	-3.28685	2.7305	-2.64977	2.66215	-2.5463	2.74171	-2.72007	0.925006	0.566785	22	18	16	80.6	80.6	74.1	28.302	0	323.31	3274700000	192	23.4958	26.9413	25.3163	27.1501	27.0456	27.7425	26.7955	22.7497	22.7517	23.3407	23.2527	23.0252	23.2908	23.4958	26.9413	25.3163	27.1501	27.0456	27.7425	26.7955	23.9412	23.0294	22.7326	24.0763	24.4687
P62081	P62081	40S ribosomal protein S7	RPS7	0.0854903	-0.0673644	0.871377	-0.527364	1.00619	0.649515	0.531147	0.45456	0.741113	0.521924	16	16	16	70.1	70.1	70.1	22.127	0	240.79	3103700000	168	25.351	24.3788	26.4418	25.4491	25.152	24.706	25.3963	25.2693	24.76	24.9271	25.246	25.451	25.5496	25.351	24.3788	26.4418	25.4491	25.152	24.706	25.3963	24.7038	25.6592	24.555	24.6391	24.1552
P62140	P62140	Serine/threonine-protein phosphatase PP1-beta catalytic subunit	PPP1CB	0.919537	-1.34355	0.0868454	-0.138645	0.368119	0.611908	0.253125	-0.426737	1.03108	1.40078	13	13	4	48.6	48.6	15.9	37.186	0	46.638	387700000	64	21.7526	22.2482	18.3478	21.1203	22.165	21.5091	21.778	19.03	19.0735	21.7651	18.7169	18.9624	22.0374	21.7526	22.2482	19.421	21.1203	22.165	21.5091	21.778	21.6973	20.0069	19.6122	22.2128	22.2237
P62158	P62158	Calmodulin	CALM1	0.483374	-0.677771	0.570286	-0.877966	0.141524	-0.256023	0.0810502	-0.139645	NaN	NaN	3	3	3	27.5	27.5	27.5	16.837	0	6.0549	80483000	24	18.7543	20.5256	18.2766	17.4416	20.9746	20.3663	20.4657	17.8325	19.1177	18.8602	19.3694	20.2338	17.781	18.0417	20.5256	19.6278	16.3716	20.9746	20.3663	20.4657	17.6954	19.2111	19.6664	17.7606	18.2342
P62191	P62191	26S protease regulatory subunit 4	PSMC1	0.0340851	-0.0256161	0.805405	-0.682383	0.826634	-0.824091	0.559645	-0.672782	0.537455	-0.524608	21	21	21	54.8	54.8	54.8	49.184	0	117.37	602590000	113	22.4354	22.4502	21.1363	22.526	21.8604	22.9945	22.6288	21.9974	22.4118	22.0256	22.5687	22.3556	22.2286	22.4354	22.4502	21.1363	22.526	21.8604	22.9945	22.6288	22.4513	20.5206	20.1673	22.2261	22.2001
P62195;Q8NB90	P62195	26S protease regulatory subunit 8	PSMC5	0.121293	-0.0494343	0.0903156	-0.0369272	2.68831	-0.953226	1.72973	-1.17664	1.42403	-1.16857	21	21	21	58.4	58.4	58.4	45.626	0	145.89	870410000	182	22.5593	22.7754	22.9734	22.7529	22.4734	23.3523	22.6643	22.4823	22.6025	22.6542	23.2075	22.6442	22.8706	22.5593	22.7754	22.9734	22.7529	22.4734	23.3523	22.6643	22.6939	22.6738	22.5462	23.1814	22.8934
P62241	P62241	40S ribosomal protein S8	RPS8	1.39036	0.526584	2.25369	0.788443	0.958315	0.613276	0.246163	0.242994	0.29949	-0.28359	17	17	17	58.2	58.2	58.2	24.205	0	108.45	4587200000	482	25.2525	24.6224	24.1284	24.7698	24.1588	24.9516	25.3859	25.0003	25.2213	25.3117	25.8045	25.1445	25.1939	25.2525	24.6224	24.1284	24.7698	24.1588	24.9516	25.3859	25.3161	25.0952	25.5984	25.5746	25.8286
P62244	P62244	40S ribosomal protein S15a	RPS15A	1.47146	-0.561388	3.32187	-2.59187	0.678112	-0.64696	0.583266	-0.612692	0.0336131	-0.0513035	11	11	11	69.2	69.2	69.2	14.839	0	21.245	1228300000	101	22.7793	23.5803	23.4555	23.4183	23.4466	24.3355	23.9522	22.4712	22.7746	23.1216	23.1647	23.2404	23.26	22.7793	23.5803	23.4555	23.4183	23.4466	24.3355	23.9522	21.7222	19.8915	19.3311	20.5031	21.5306
P62249	P62249	40S ribosomal protein S16	RPS16	2.61771	0.863605	0.823613	0.432445	0.0976514	0.0863375	0.0835098	0.0675317	1.84672	-0.796073	13	13	13	51.4	51.4	51.4	16.445	0	27.836	3187500000	260	25.2128	23.9823	24.6554	24.4313	23.784	24.4289	24.726	25.0422	25.2305	25.5063	25.7533	25.3318	25.0781	25.2128	23.9823	24.6554	24.4313	23.784	24.4289	24.726	25.1122	23.8279	24.9098	25.1667	25.2121
P62258	P62258	14-3-3 protein epsilon	YWHAE	3.27461	-2.6307	2.97962	-2.35503	1.99553	-1.64311	2.33916	-1.87596	2.83884	0.754737	30	30	27	80.8	80.8	80.8	29.174	0	323.31	20168000000	1013	25.9782	29.0964	27.219	28.644	28.7967	29.6404	28.9745	25.4306	25.0343	25.8578	26.0094	25.9808	25.9165	25.9782	29.0964	27.219	28.644	28.7967	29.6404	28.9745	25.9864	25.6808	25.646	26.1317	26.1954
P62263	P62263	40S ribosomal protein S14	RPS14	1.52375	1.41215	1.44027	1.38543	0.971048	1.04757	0.783396	0.894195	1.14409	-0.51796	11	11	11	43	43	43	16.273	0	66.767	2852400000	192	25.1627	23.4394	20.7833	23.9901	23.6425	23.8079	24.3259	24.8563	24.7724	25.1558	25.4207	24.9036	24.9228	25.1627	23.4394	20.7833	23.9901	23.6425	23.8079	24.3259	25.2613	24.4942	24.4689	25.0348	25.5199
P62266	P62266	40S ribosomal protein S23	RPS23	0.0143621	0.0382044	0.071443	0.262985	0.269577	0.687342	0.27574	0.589629	0.768841	0.608073	13	13	13	57.3	57.3	57.3	15.807	0	55.21	2016600000	136	23.5047	23.9123	18.6186	24.7238	24.4591	24.5187	24.7102	24.0554	22.961	23.5708	23.8032	23.1013	23.6923	23.5047	23.9123	16.937	24.7238	24.4591	24.5187	24.7102	22.9868	24.2656	20.0984	24.0421	24.7991
P62269	P62269	40S ribosomal protein S18	RPS18	0.0146251	0.0145535	0.315247	0.309877	0.0109107	-0.0284156	0.392201	0.359055	0.416327	0.344502	18	18	18	71.7	71.7	71.7	17.718	0	44.293	2059500000	189	24.0528	22.8594	22.4607	24.0247	23.7898	23.9819	24.3792	22.9879	23.4806	23.9817	24.3169	23.3396	23.8794	24.0528	22.8594	22.4607	24.0247	23.7898	23.9819	24.3792	24.2479	22.6855	23.1404	24.4213	24.6788
P62273	P62273	40S ribosomal protein S29	RPS29	0.0858364	-0.114595	0.412997	0.644641	1.25369	1.16065	0.0358498	0.0803959	0.359768	0.546086	4	4	4	35.7	35.7	35.7	6.6767	0	12.083	303340000	36	20.3407	17.8066	19.3482	19.9727	19.5882	21.3997	20.4613	18.9931	19.2663	19.9969	20.1115	19.9942	20.0226	20.3407	17.8066	20.6504	19.9727	19.5882	21.3997	20.4613	20.2578	18.6769	19.4344	21.6272	21.729
P62277	P62277	40S ribosomal protein S13	RPS13	2.54016	-0.851708	1.75381	-1.91318	0.826622	-0.641943	1.34638	-1.32326	0.348656	-0.504183	13	13	13	61.6	61.6	61.6	17.222	0	26.902	1591600000	105	23.2801	24.7365	24.5446	24.3776	23.8861	24.1386	23.9775	23.0188	23.0222	23.4794	23.6147	23.0785	23.4827	23.2801	24.7365	24.5446	24.3776	23.8861	24.1386	23.9775	23.2142	20.727	19.4946	22.4083	23.8085
P62280	P62280	40S ribosomal protein S11	RPS11	0.682972	0.659809	0.684417	0.712414	0.0311395	-0.0907377	0.0820101	-0.195686	0.479771	-0.855495	17	17	17	75.3	75.3	75.3	18.431	0	69.209	3191800000	253	24.953	24.0222	21.5816	24.4448	24.0182	24.2675	24.6981	24.1639	24.2583	24.9218	25.3794	24.3729	24.85	24.953	24.0222	21.5816	24.4448	24.0182	24.2675	24.6981	24.9362	23.5812	24.0825	25.2	25.2907
P62304	P62304	Small nuclear ribonucleoprotein E	SNRPE	1.35384	1.69648	0.23983	0.642678	0.0862132	-0.194691	0.627621	-1.22661	2.87669	-2.77803	4	4	4	56.5	56.5	56.5	10.803	0	27.908	687950000	33	24.6816	22.8139	18.6806	22.5295	22.6241	21.8617	22.3747	23.7029	23.8152	23.5278	24.0646	24.4237	23.987	24.6816	22.8139	19.0856	22.5295	22.6241	21.8617	22.3747	24.1077	25.1674	24.1731	23.0014	18.5229
P62306	P62306	Small nuclear ribonucleoprotein F	SNRPF	0.586694	0.774319	0.5668	0.814317	0.354176	0.512522	0.077656	0.157741	0.971314	-0.963117	3	3	3	48.8	48.8	48.8	9.7251	0	91.102	801410000	181	23.7874	21.6995	18.9062	22.1184	22.2682	23.1417	22.8256	22.7145	22.6996	22.9768	22.7539	23.2026	22.9388	23.7874	21.6995	18.5337	22.1184	22.2682	23.1417	22.8256	23.1055	23.0681	22.5666	22.8163	22.8957
P62310	P62310	U6 snRNA-associated Sm-like protein LSm3	LSM3	3.32081	1.29584	0.44372	0.618607	0.232896	-0.169514	0.0931388	0.116143	1.31452	-1.15249	2	2	2	28.4	28.4	28.4	11.845	0	15.164	80971000	46	18.7514	19.8484	19.0724	19.6362	19.9854	19.2974	19.2544	19.9228	21.3445	20.9018	20.2883	21.0227	20.734	18.6704	19.8484	19.5101	19.6362	19.9854	19.2974	19.2544	21.0844	22.2005	19.654	17.2418	20.1001
P62314	P62314	Small nuclear ribonucleoprotein Sm D1	SNRPD1	1.44968	-1.6746	0.491362	-1.11294	1.02004	-2.05267	1.12401	-1.79915	0.030962	-0.0909942	5	5	5	54.6	54.6	54.6	13.281	0	73.962	3298500000	101	26.2325	26.116	27.4375	24.9794	25.4364	24.3868	24.5934	25.9474	24.4209	21.6332	23.8237	24.4952	23.2166	26.2325	26.116	27.4375	24.9794	25.4364	24.3868	24.5934	26.2823	25.2411	19.4364	25.886	23.9701
P62316	P62316	Small nuclear ribonucleoprotein Sm D2	SNRPD2	1.9992	-0.4292	1.5105	-1.66461	1.22416	-0.510663	1.46568	-1.99654	0.965293	-1.42321	11	11	11	68.6	68.6	68.6	13.527	0	96.749	1429000000	219	23.5224	23.9479	23.7498	23.9781	23.519	24.4048	23.7777	23.204	23.4354	23.284	23.4076	23.5836	23.567	23.5224	23.9479	23.7498	23.9781	23.519	24.4048	23.7777	23.4811	20.6713	19.3131	23.2273	22.8738
P62318	P62318	Small nuclear ribonucleoprotein Sm D3	SNRPD3	0.477227	0.314353	0.717921	0.466566	0.217215	-0.17676	0.486328	-0.411779	1.23759	-0.726132	7	7	7	54.8	54.8	54.8	13.916	0	102.8	4283300000	327	24.607	25.7118	23.85	25.0713	24.4837	25.793	24.9232	25.0466	25.3401	25.1157	25.8659	25.1439	24.8939	24.607	25.7118	23.85	25.0713	24.4837	25.793	24.9232	25.6169	24.4731	25.3358	25.8056	25.6723
P62333	P62333	26S protease regulatory subunit 10B	PSMC6	0.796375	-0.291223	1.05	-1.054	0.916946	-1.03949	1.27366	-1.34074	0.81238	-1.15654	16	16	16	50.9	50.9	50.9	44.172	0	72.912	782190000	159	22.4648	22.9444	22.1343	22.9193	22.6604	23.2041	22.8251	22.51	21.8114	22.3317	22.7136	22.701	22.6014	22.4648	22.9444	22.1343	22.9193	22.6604	23.2041	22.8251	22.4177	20.9199	19.0515	22.5606	22.2437
P62424	P62424	60S ribosomal protein L7a	RPL7A	0.254558	-0.209218	0.0444218	-0.0469984	0.289751	0.243865	0.0306027	-0.0371069	0.217618	0.172112	18	18	18	46.2	46.2	46.2	29.995	0	107.47	1343200000	156	22.6788	23.5359	21.6053	23.5154	23.4828	23.701	23.8301	22.5763	22.9744	23.4178	23.2469	22.771	22.915	22.6788	23.5359	21.6053	23.5154	23.4828	23.701	23.8301	23.217	22.5115	22.7072	23.2943	23.1962
P62491;Q15907	P62491;Q15907	Ras-related protein Rab-11A;Ras-related protein Rab-11B	RAB11A;RAB11B	0.115473	0.206453	1.76597	1.50535	0.218994	0.365532	1.1211	0.922399	0.799274	0.779701	5	5	5	24.1	24.1	24.1	24.393	0	6.3585	415340000	41	22.4403	20.9109	18.7159	20.1876	21.7569	20.7106	21.6893	21.1053	18.773	22.2128	21.6891	21.5928	21.3613	22.4403	20.9109	18.6085	20.1876	21.7569	20.7106	21.6893	22.0888	22.2969	21.962	22.762	22.9345
P62495	P62495	Eukaryotic peptide chain release factor subunit 1	ETF1	0.19251	-0.308947	0.928856	0.889014	0.98229	0.993848	0.901438	0.602243	NaN	NaN	8	8	8	19.5	19.5	19.5	49.03	0	11.253	135140000	32	19.201	16.5535	19.5908	18.8164	20.6451	20.0265	20.6096	19.6531	19.3082	18.3554	18.1722	20.096	18.6555	19.201	17.1951	19.5506	18.8164	20.6451	20.0265	20.6096	20.5724	19.4614	20.195	20.3314	20.6991
P62701;Q8TD47;P22090	P62701	40S ribosomal protein S4, X isoform	RPS4X	0.429372	-0.159432	0.718692	-0.480163	2.13817	0.572007	0.134828	0.103873	0.369356	0.263305	23	23	23	66.9	66.9	66.9	29.597	0	144.87	4711300000	417	24.9324	24.8626	25.1172	25.2354	24.8483	25.4551	25.6483	24.5219	24.8145	25.0349	25.1467	25.0366	25.4311	24.9324	24.8626	25.1172	25.2354	24.8483	25.4551	25.6483	24.9889	23.5134	23.7942	24.933	25.0527
P62750	P62750	60S ribosomal protein L23a	RPL23A	0.0490895	-0.0228652	0.0332937	-0.0181591	0.842569	0.380137	0.166417	0.0757108	0.163784	0.0985759	12	12	12	55.1	55.1	55.1	17.695	0	35.698	1321200000	95	23.7222	23.6459	23.2131	23.227	23.536	23.4815	23.5068	23.6671	23.5443	23.818	23.464	23.5244	22.7014	23.7222	23.6459	23.2131	23.227	23.536	23.4815	23.5068	22.7173	23.9998	23.9022	23.2611	23.4423
P62753	P62753	40S ribosomal protein S6	RPS6	2.29375	1.05435	0.968701	0.516992	0.238842	0.173445	0.0994456	0.0902797	2.79933	-0.964074	16	16	16	49.8	49.8	49.8	28.68	0	165.57	2883000000	255	25.128	24.4155	22.9772	24.8383	24.047	24.6552	24.3539	25.2413	25.2321	25.3189	25.7859	25.1615	25.6566	25.128	24.4155	22.9772	24.8383	24.047	24.6552	24.3539	25.0418	24.7863	24.5476	24.8078	24.9784
P62805	P62805	Histone H4	HIST1H4A	1.83573	-2.55274	1.13358	-1.68439	0.401102	1.03222	0.171901	-0.371998	1.53158	2.05518	7	7	7	58.3	58.3	58.3	11.367	0	15.727	719540000	61	18.3117	22.5487	21.5976	23.0561	22.7461	23.1335	23.0216	19.576	18.6971	21.9755	17.9058	19.8161	19.069	18.2285	22.5487	21.5976	23.0561	22.7461	23.1335	23.0216	18.3925	19.9945	19.8453	21.1445	21.5559
P62820;Q92928;P51153;Q92930;P59190	P62820	Ras-related protein Rab-1A	RAB1A	1.41219	-1.30497	0.295511	-0.298482	0.607825	-0.663224	0.102844	-0.178905	0.761654	1.08815	7	7	4	52.7	52.7	30.2	22.677	0	47.984	511800000	63	23.7331	22.0705	22.2617	21.707	22.3584	21.8323	22.4561	21.4716	21.6797	22.1582	21.0436	18.5214	21.3693	23.7331	22.0705	22.2617	21.707	22.3584	21.8323	22.4561	21.2286	23.3404	20.8356	22.3827	22.3372
P62826	P62826	GTP-binding nuclear protein Ran	RAN	0.170421	-0.149006	0.967667	0.583794	0.907845	0.508111	0.703995	0.433588	1.38944	0.582594	12	12	12	48.6	48.6	48.6	24.423	0	51.273	2505800000	189	24.3582	24.0347	22.7911	23.7213	24.6998	24.5774	24.7943	23.3022	23.4863	24.6683	24.1538	24.1268	24.2059	24.3582	24.0347	22.7911	23.7213	24.6998	24.5774	24.7943	24.8346	24.7253	23.8994	24.7436	25.1982
P62829	P62829	60S ribosomal protein L23	RPL23	1.83572	-0.779184	1.15082	-0.553293	1.65757	-0.686342	2.19935	-1.92412	1.09087	-1.17448	8	8	8	53.6	53.6	53.6	14.865	0	39.341	777820000	102	22.603	23.4996	24.4012	22.8016	23.158	23.2076	23.368	22.8413	22.5334	22.8667	21.9959	22.2802	22.5551	22.603	23.4996	24.4012	22.8016	23.158	23.2076	23.368	22.2184	23.2242	22.5036	23.1001	22.7041
P62841	P62841	40S ribosomal protein S15	RPS15	2.43997	-3.55603	2.20434	-3.51531	0.0681966	-0.216858	0.547713	-1.0606	NaN	NaN	8	8	8	71	71	71	17.04	0	19.009	411510000	38	18.4641	23.1708	24.9788	22.4263	22.745	22.8719	21.9683	18.4685	18.1709	17.8078	21.6272	18.1283	18.7112	18.3635	23.1708	24.9788	22.4263	22.745	22.8719	21.9683	17.3451	18.8853	19.9399	21.584	17.0122
P62847	P62847	40S ribosomal protein S24	RPS24	0.0370687	-0.0403595	1.1503	-1.40812	0.0400151	-0.0474675	0.160069	0.169307	0.328174	0.209666	6	6	6	36.1	36.1	36.1	15.423	0	24.846	1033700000	115	23.5146	23.8981	25.5689	22.8937	23.3655	23.4664	23.3195	23.6806	23.3551	23.2521	24.1249	24.1314	23.5223	23.5146	23.8981	25.5689	22.8937	23.3655	23.4664	23.3195	23.1238	21.6968	19.2613	23.3145	23.0864
P62851	P62851	40S ribosomal protein S25	RPS25	1.03802	-1.20712	0.479477	-0.68912	1.58587	-1.6013	1.20871	-1.15526	0.0110951	0.0282796	8	8	8	42.4	42.4	42.4	13.742	0	12.926	1270300000	52	22.8772	23.8846	23.6178	23.1748	22.9884	23.9869	23.7274	23.1516	22.0374	18.9699	23.0868	23.2503	23.0531	22.8772	23.8846	23.6178	23.1748	22.9884	23.9869	23.7274	23.1985	19.4847	22.2632	23.764	23.8334
P62854;Q5JNZ5	P62854;Q5JNZ5	40S ribosomal protein S26;Putative 40S ribosomal protein S26-like 1	RPS26;RPS26P11	3.43693	0.632064	1.3109	-1.47718	1.16103	0.498018	0.481458	-0.664121	0.988779	-1.34222	5	5	5	39.1	39.1	39.1	13.015	0	42.141	1321100000	133	23.5099	23.7827	23.5198	23.9264	23.1377	23.4135	23.5807	24.0562	24.189	24.066	24.0154	24.4952	24.2884	23.5099	23.7827	23.5198	23.9264	23.1377	23.4135	23.5807	23.3884	19.8306	19.91	22.8494	22.6561
P62857	P62857	40S ribosomal protein S28	RPS28	0.385752	0.680888	0.066774	0.144974	0.539936	1.06835	0.0753067	-0.237063	0.65021	-1.23312	4	4	4	52.2	52.2	52.2	7.8409	0	48.294	1295700000	130	24.6142	23.2982	18.7999	23.1456	23.7581	23.9971	23.7874	23.579	23.7915	23.8784	23.6276	23.6977	23.8544	24.6142	23.2982	19.7892	23.1456	23.7581	23.9971	23.7874	23.8213	23.9882	23.8126	23.7141	20.9071
P62861	P62861	40S ribosomal protein S30	FAU	1.93055	-1.70803	0.762338	0.975054	0.945022	-1.15717	0.337696	-0.488804	NaN	NaN	3	3	3	20.3	20.3	20.3	6.6478	0	4.7038	410920000	29	20.5497	20.9256	20.1675	20.9537	20.3667	21.9168	21.9358	19.0894	21.1023	18.4458	17.3443	19.689	19.9234	20.5497	20.9256	19.0021	20.9537	20.3667	21.9168	21.9358	21.9945	20.0373	20.1069	22.4917	22.6332
P62873;Q9HAV0;P16520	P62873;Q9HAV0	Guanine nucleotide-binding protein G(I)/G(S)/G(T) subunit beta-1;Guanine nucleotide-binding protein subunit beta-4	GNB1;GNB4	0.260765	-0.196737	2.5072	0.952643	0.0668118	-0.0547811	0.194505	0.179391	NaN	NaN	6	6	3	20.6	20.6	11.5	37.377	0	7.3851	79318000	17	19.3355	18.6358	19.3108	19.3381	19.8175	19.0091	19.6897	18.3507	19.1492	19.6896	18.1419	19.9655	19.354	19.3355	18.6358	18.2792	19.3381	19.8175	19.0091	19.6897	19.8396	19.8975	20.6515	20.174	20.0554
P62877	P62877	E3 ubiquitin-protein ligase RBX1;E3 ubiquitin-protein ligase RBX1, N-terminally processed	RBX1	0.21447	-0.181586	0.282216	-0.388516	0.143588	-0.176577	0.350251	0.295489	NaN	NaN	3	3	3	25	25	25	12.274	0	35.798	44499000	31	19.1608	17.8408	18.6884	18.1228	19.7905	19.1824	19.8593	18.6921	18.6083	19.0526	18.6226	19.3182	18.3125	17.713	17.869	20.6841	18.1228	19.7905	19.1824	19.8593	17.9075	19.1922	20.2816	17.9573	18.4192
P62888	P62888	60S ribosomal protein L30	RPL30	0.0219026	-0.0152734	1.52598	0.712199	1.00368	-0.40929	0.803093	-0.43163	0.859172	-0.416356	7	7	7	72.2	72.2	72.2	12.784	0	68.399	1408000000	153	22.5613	23.821	23.7798	23.1768	22.946	23.8044	23.5858	23.4178	23.8544	23.6193	22.8568	23.2567	23.1964	22.5613	23.821	23.7798	23.1768	22.946	23.8044	23.5858	23.3531	24.3117	24.8146	23.9914	23.6672
P62899	P62899	60S ribosomal protein L31	RPL31	1.31576	0.382661	0.371499	0.186582	0.292015	-0.542834	0.661303	0.236077	0.487124	-0.146584	9	9	9	54.4	54.4	54.4	14.463	0	39.288	875990000	56	23.0075	22.6093	22.2675	23.3016	23.0332	22.9139	23.2639	23.5271	23.2356	23.4911	23.4457	23.0273	23.0521	23.0075	22.6093	22.2675	23.3016	23.0332	22.9139	23.2639	23.1786	23.414	23.6298	22.4626	23.2462
P62906	P62906	60S ribosomal protein L10a	RPL10A	0.774906	-0.600051	1.1076	-1.07361	0.300699	-0.303512	0.441352	-0.873192	0.0653322	0.110858	13	13	13	50.2	50.2	50.2	24.831	0	78.948	1076000000	98	22.0306	23.6148	21.9631	23.4759	22.9067	24.0381	23.5314	21.2315	22.7585	22.6854	22.7701	22.5546	22.8801	22.0306	23.6148	21.9631	23.4759	22.9067	24.0381	23.5314	22.3029	21.0748	20.2446	22.4618	22.3626
P62910	P62910	60S ribosomal protein L32	RPL32	0.330332	0.478028	0.910086	1.14487	0.775779	1.06316	0.211835	0.417002	0.0206415	0.0503572	5	5	5	37	37	37	15.86	0	29.199	447630000	46	18.9177	20.3535	18.9823	20.9411	20.9031	21.9007	21.6619	18.8929	21.4356	21.8556	21.2892	20.913	21.6193	18.5609	20.3535	18.7818	20.9411	20.9031	21.9007	21.6619	22.211	20.3131	20.0274	22.1173	22.1424
P62913	P62913	60S ribosomal protein L11	RPL11	1.31169	-0.179987	1.55477	-1.23373	1.71885	-0.433818	2.47408	-0.627209	1.59471	-0.447221	8	8	8	41.6	41.6	41.6	20.252	0	25.583	569780000	108	22.624	22.5898	22.9683	22.3716	22.6228	22.6918	22.6321	22.4228	22.3203	22.4702	22.423	22.5368	22.6045	22.624	22.5898	22.9683	22.3716	22.6228	22.6918	22.6321	22.4871	21.5142	18.992	21.6019	21.357
P62917	P62917	60S ribosomal protein L8	RPL8	0.124557	-0.109923	0.203315	-0.203363	0.00796836	-0.0126854	0.196827	-0.178816	0.100947	-0.0688934	11	11	11	44.7	44.7	44.7	28.024	0	260.5	1395100000	154	23.3049	23.9943	21.8779	23.2988	23.6794	24.0496	23.9134	23.1818	23.1359	23.5151	23.9562	22.9999	23.2245	23.3049	23.9943	21.8779	23.2988	23.6794	24.0496	23.9134	23.4005	22.1795	22.5786	23.7725	23.7745
P62937;Q9Y536;F5H284;A2BFH1	P62937	Peptidyl-prolyl cis-trans isomerase A;Peptidyl-prolyl cis-trans isomerase A, N-terminally processed	PPIA	1.84421	-1.10807	0.417064	-0.376369	0.0446176	0.0442314	0.13415	0.129374	2.89969	1.23745	15	15	15	81.8	81.8	81.8	18.012	0	240.3	7000900000	419	25.6	26.4841	27.2783	24.8068	26.7634	26.2676	26.1221	25.3728	24.3898	25.2953	24.5188	25.6724	25.236	25.6	26.4841	27.2783	24.8068	26.7634	26.2676	26.1221	24.8359	26.1926	26.0915	25.9933	25.1735
P62942	P62942	Peptidyl-prolyl cis-trans isomerase FKBP1A	FKBP1A	0.071184	-0.219158	0.0413543	-0.120153	0.462933	-0.998636	0.317053	-0.680575	NaN	NaN	3	3	3	40.7	40.7	40.7	11.951	0	19.719	289340000	46	21.6101	22.1842	18.7065	18.2281	17.7137	22.2286	22.0162	21.7142	18.94	21.9795	22.0748	17.7109	18.5691	21.6101	22.1842	18.6366	16.7068	19.1334	22.2286	22.0162	21.455	19.8734	19.2716	18.3243	20.7969
P62979;P0CG47;P0CG48	P62979;P0CG47;P0CG48	Ubiquitin-40S ribosomal protein S27a;Ubiquitin;40S ribosomal protein S27a;Polyubiquitin-B;Ubiquitin;Polyubiquitin-C;Ubiquitin	RPS27A;UBB;UBC	0.714083	0.563941	0.796853	0.592389	0.965099	0.707595	0.485628	0.411662	0.311609	-0.152279	8	8	2	51.9	51.9	20.5	17.965	0	323.31	3854900000	251	25.0808	24.4314	22.7615	24.5949	24.9323	25.3757	25.5004	25.1602	24.647	25.6298	24.9393	25.4436	25.5726	25.0808	24.4314	22.7615	24.5949	24.9323	25.3757	25.5004	25.2799	25.1096	24.8431	25.2983	25.621
P63010	P63010	AP-2 complex subunit beta	AP2B1	0.306082	-0.318194	0.286454	0.182207	0.396966	0.260771	0.268809	-0.261583	NaN	NaN	11	11	6	12.8	12.8	7.2	104.55	0	10.383	125880000	28	21.0349	19.6986	18.4245	20.0066	20.0633	19.7941	20.4276	18.9954	19.4585	18.503	19.6001	20.6799	20.382	21.0349	19.6986	19.2711	20.0066	20.0633	19.7941	20.4276	20.7351	19.9984	19.7817	19.9087	20.5024
P63104	P63104	14-3-3 protein zeta/delta	YWHAZ	3.30633	-2.28968	2.72323	-1.95047	2.14213	-1.60722	2.83289	-1.89323	1.3367	0.396455	28	25	21	87.3	83.3	71.4	27.745	0	323.31	5845300000	416	25.1747	27.4851	25.2864	27.296	27.3843	27.6565	27.3905	24.2204	23.8962	24.9091	24.5096	24.8088	24.7809	25.1747	27.4851	25.2864	27.296	27.3843	27.6565	27.3905	24.9237	24.1733	24.3647	25.2804	25.2208
P63151;Q00005;Q9Y2T4	P63151	Serine/threonine-protein phosphatase 2A 55 kDa regulatory subunit B alpha isoform	PPP2R2A	0.563662	-0.500352	1.15069	-1.00245	2.64663	-1.69647	3.06286	-2.23364	1.35265	-1.50669	12	12	8	39.1	39.1	27.5	51.691	0	60.663	263100000	60	22.5838	21.6899	21.9414	21.734	21.2421	21.7985	21.7004	21.6269	19.1491	21.6034	21.7731	21.9963	21.7262	22.5838	21.6899	21.9414	21.734	21.2421	21.7985	21.7004	22.0479	19.7466	18.7784	21.4408	21.3724
P63167	P63167	Dynein light chain 1, cytoplasmic	DYNLL1	0.843281	1.23537	0.165499	0.348055	0.411907	-0.742051	0.228454	-0.599441	2.66598	-2.4676	3	3	2	50.6	50.6	38.2	10.366	0	132.79	307070000	47	21.771	18.1557	21.3807	17.2042	21.2605	21.6407	21.0485	22.0429	21.3245	21.018	22.2031	21.6503	21.283	21.771	17.2455	21.3807	18.432	21.2605	21.6407	21.0485	21.4255	19.7582	19.1659	21.2808	21.4567
P63173	P63173	60S ribosomal protein L38	RPL38	1.5313	-1.13943	1.02021	-0.732384	0.139651	-0.0904549	0.609447	-0.462878	NaN	NaN	6	6	6	54.3	54.3	54.3	8.2178	0	10.273	177410000	34	20.1125	20.3638	20.1472	20.1504	19.8015	20.8437	21.3521	18.778	19.4029	19.5742	17.4292	19.7802	20.5742	20.1125	20.3638	20.1472	20.1504	19.8015	20.8437	21.3521	19.5294	19.9252	19.6515	20.0734	18.0467
P63208	P63208	S-phase kinase-associated protein 1	SKP1	0.0856061	0.126644	0.040293	0.0624199	0.238374	0.487406	0.407391	0.456926	0.00059972	-0.000723203	4	4	4	27.6	27.6	27.6	18.658	0	21.525	121850000	48	20.1934	18.2669	19.6332	19.8617	20.684	19.606	21.0552	18.6568	18.7511	21.2243	20.3148	20.7947	20.4185	20.1934	17.9266	18.9493	19.8617	20.684	19.606	21.0552	18.2165	20.6814	20.5684	19.9456	19.6837
P63220	P63220	40S ribosomal protein S21	RPS21	0.358992	0.30024	0.0370948	0.042185	0.609264	0.517092	0.0216926	-0.0440984	0.278093	-0.598483	8	8	8	72.3	72.3	72.3	9.1113	0	65.504	1988300000	202	24.5158	23.6476	21.9953	23.6712	23.9601	24.4397	24.3624	23.8023	23.8342	24.0492	24.5472	24.2034	24.1584	24.5158	23.6476	21.9953	23.6712	23.9601	24.4397	24.3624	23.8935	24.7325	23.3689	23.524	23.6526
P63241;Q6IS14;Q9GZV4	P63241;Q6IS14	Eukaryotic translation initiation factor 5A-1;Eukaryotic translation initiation factor 5A-1-like	EIF5A;EIF5AL1	1.14619	-0.507479	2.15785	-0.601396	0.654019	-0.214662	0.210716	-0.162558	0.403435	0.344922	14	14	14	67.5	67.5	67.5	16.832	0	179.75	2512800000	279	24.2539	25.0228	25.0599	24.2266	24.716	24.6938	24.6953	24.711	23.7801	23.3235	23.8933	24.6177	24.6308	24.2539	25.0228	25.0599	24.2266	24.716	24.6938	24.6953	24.0893	23.7442	24.0274	24.2081	23.7265
P63244	P63244	Guanine nucleotide-binding protein subunit beta-2-like 1;Guanine nucleotide-binding protein subunit beta-2-like 1, N-terminally processed	GNB2L1	1.97173	1.08709	1.97798	1.11825	0.316366	0.472037	0.2185	0.326641	0.676866	-0.760445	21	21	21	77.9	77.9	77.9	35.076	0	208.16	6468600000	456	26.2073	24.2306	23.8356	24.5666	24.6518	24.9416	25.6747	25.55	25.6655	26.1081	26.1561	26.0417	26.2367	26.2073	24.2306	23.8356	24.5666	24.6518	24.9416	25.6747	26.163	25.5405	25.5648	26.0736	26.2038
P63261	P63261	Actin, cytoplasmic 2;Actin, cytoplasmic 2, N-terminally processed	ACTG1	3.34701	-0.856219	0.696436	-0.316159	0.187611	-0.0996389	0.0478843	-0.0363181	2.318	0.819901	24	24	1	69.6	69.6	4.5	41.792	0	323.31	26548000000	1898	27.6478	28.1119	28.0714	27.3999	28.5376	28.5207	28.1658	27.174	27.1789	27.1646	27.2975	27.2148	27.2229	27.6478	28.1119	28.0714	27.3999	28.5376	28.5207	28.1658	27.9502	27.2338	27.4168	28.0264	27.545
P67775;P62714	P67775;P62714	Serine/threonine-protein phosphatase 2A catalytic subunit alpha isoform;Serine/threonine-protein phosphatase 2A catalytic subunit beta isoform	PPP2CA;PPP2CB	2.19601	-1.49281	0.00533821	0.00853611	0.690347	-0.808766	1.11598	-1.12378	NaN	NaN	11	11	10	51.5	51.5	46.9	35.594	0	60.589	167030000	44	18.8248	20.7594	21.3102	20.2973	20.9979	21.2191	20.9361	18.2093	18.9908	19.1731	18.8939	19.0799	20.4203	18.1784	20.7594	21.3102	20.2973	20.9979	21.2191	20.9361	20.9641	19.124	19.9443	21.0317	20.8676
P67809;Q9Y2T7	P67809	Nuclease-sensitive element-binding protein 1	YBX1	1.72394	1.20246	1.41974	1.02568	0.953181	0.775853	0.133973	0.172958	2.34119	-1.02951	19	19	13	73.1	73.1	62.3	35.924	0	323.31	2095600000	336	24.98	23.1993	21.544	23.4827	23.9094	23.8556	23.9642	24.7509	24.6469	24.9097	25.058	24.4772	24.7451	24.98	23.1993	21.544	23.4827	23.9094	23.8556	23.9642	24.8244	24.5308	24.3439	24.7314	24.5536
P67936	P67936	Tropomyosin alpha-4 chain	TPM4	1.18946	-1.05972	0.415784	0.543492	0.519146	0.654223	0.531384	-0.586524	0.888296	0.878081	15	15	9	47.6	47.6	35.1	28.521	0	105.7	439590000	95	21.6893	20.8541	18.9549	21.363	21.5813	21.4245	21.9774	19.5893	18.931	20.4028	21.3097	20.3027	19.83	21.6893	20.8541	19.5622	21.363	21.5813	21.4245	21.9774	22.301	19.6516	20.5117	22.4899	22.7323
P68133;P68032;P63267;P62736	P68133;P68032;P63267;P62736	Actin, alpha skeletal muscle;Actin, alpha cardiac muscle 1;Actin, gamma-enteric smooth muscle;Actin, aortic smooth muscle	ACTA1;ACTC1;ACTG2;ACTA2	1.4069	-1.9396	0.532789	-0.986374	0.353234	-0.727085	0.145681	-0.449941	NaN	NaN	13	1	1	30	4.2	4.2	42.051	0	37.001	342880000	22	20.0658	21.7609	18.5023	17.5644	21.1508	22.823	21.8269	18.8295	19.657	17.9926	17.8706	19.03	18.1491	19.5251	21.7609	19.4722	17.7683	21.1508	22.823	21.8269	18.5542	20.2001	20.3548	18.4925	18.3477
P68036	P68036	Ubiquitin-conjugating enzyme E2 L3	UBE2L3	2.83835	-1.36254	1.46262	-1.01935	0.0484422	0.0700204	0.0282541	-0.0474663	NaN	NaN	5	5	5	47.4	47.4	47.4	17.861	0	6.7646	124750000	10	19.2802	20.5481	19.3053	19.4562	21.0852	20.0185	20.4427	17.9784	19.0122	18.7041	19.0415	18.6496	18.5558	18.9821	20.5481	18.8249	19.4562	21.0852	20.0185	20.4427	18.8231	18.7964	20.0388	18.973	18.5701
P68104;Q5VTE0	P68104;Q5VTE0	Elongation factor 1-alpha 1;Putative elongation factor 1-alpha-like 3	EEF1A1;EEF1A1P5	3.24022	-1.41117	1.63947	-0.899118	0.159424	-0.112852	0.574551	-0.356737	2.77023	1.05443	20	20	12	56.1	56.1	34	50.14	0	289.38	15205000000	1056	26.3893	27.6436	27.9697	26.5337	27.6345	27.6956	27.4826	25.3426	25.4959	26.2395	26.021	26.1319	26.3155	26.3893	27.6436	27.9697	26.5337	27.6345	27.6956	27.4826	26.3624	25.9658	25.6789	26.898	26.3695
P68363;A6NHL2;Q9H853	P68363	Tubulin alpha-1B chain	TUBA1B	1.75742	-0.993025	0.053914	-0.0539466	0.919374	-0.600944	0.665752	-0.46608	1.78625	0.526945	26	26	0	71.4	71.4	0	50.151	0	323.31	12914000000	1134	26.42	27.6877	28.7111	26.3822	27.3747	26.8713	26.9863	26.2415	26.2312	26.4918	25.6178	26.4875	26.2006	26.42	27.6877	28.7111	26.3822	27.3747	26.8713	26.9863	26.5151	27.4176	27.265	27.343	26.9965
P68371	P68371	Tubulin beta-4B chain	TUBB4B	2.59006	-1.22602	2.06876	-1.07636	1.29099	-0.739198	1.50525	-0.796485	1.38202	0.429536	26	26	2	68.1	68.1	3.6	49.83	0	323.31	9857000000	1105	26.0828	27.4347	28.1655	26.1558	27.0288	26.9126	26.8164	25.548	25.2201	25.7804	25.7966	25.904	26.049	26.0828	27.4347	28.1655	26.1558	27.0288	26.9126	26.8164	26.2875	25.7231	25.1692	26.1785	25.6667
Q8NEV1;P68400	Q8NEV1;P68400	Casein kinase II subunit alpha 3;Casein kinase II subunit alpha	CSNK2A3;CSNK2A1	0.0751731	-0.077437	0.950682	0.490386	0.607775	0.510481	0.469193	0.448697	NaN	NaN	6	6	6	17.9	17.9	17.9	45.219	0	6.8661	54899000	14	18.4662	18.0052	18.9131	19.2968	19.2316	18.7743	19.5526	18.691	19.5748	17.9379	18.9197	17.8863	19.8739	18.6906	17.9851	19.4025	19.2968	19.2316	18.7743	19.5526	18.636	19.9284	19.8639	19.5883	19.4684
Q15155;P69849;Q5JPE7	Q15155;P69849;Q5JPE7	Nodal modulator 1;Nodal modulator 3;Nodal modulator 2	NOMO1;NOMO3;NOMO2	0.260199	0.314261	1.13812	1.0716	0.0781889	0.0993658	0.405482	0.407861	NaN	NaN	8	8	8	9	9	9	134.32	0	15.19	54687000	19	19.8659	17.6935	20.2239	16.9103	18.7417	18.6568	19.4449	19.0081	19.2733	18.9072	18.842	18.764	19.8369	18.7146	17.6862	20.2239	16.2837	18.7417	18.6568	19.4449	19.3608	20.3376	19.5023	19.375	19.272
P78347	P78347	General transcription factor II-I	GTF2I	0.179352	0.128411	0.152835	0.17549	0.195293	-0.1864	0.576635	-0.493519	0.744055	-0.756708	15	15	15	22.2	22.2	22.2	112.42	0	23.209	233740000	65	21.6237	20.3995	20.4795	20.5074	20.4481	20.3054	20.7809	20.5805	19.7476	21.3253	20.7462	21.196	21.0701	21.6237	20.3995	20.4795	20.5074	20.4481	20.3054	20.7809	21.6526	19.0858	19.8627	21.3308	21.7328
P78371	P78371	T-complex protein 1 subunit beta	CCT2	3.45287	-0.722291	1.72885	-0.84953	1.91574	-0.595848	1.93907	-0.4056	1.22901	0.316691	44	44	44	83.9	83.9	83.9	57.488	0	323.31	12585000000	971	27.4537	28.0616	28.1472	27.9005	27.624	27.7833	27.8012	27.1754	26.6385	27.05	27.1799	27.4789	27.0905	27.4537	28.0616	28.1472	27.9005	27.624	27.7833	27.8012	26.5851	27.9959	27.9532	26.3883	26.3892
P78417	P78417	Glutathione S-transferase omega-1	GSTO1	0.609419	-0.755893	0.474029	0.624585	0.617027	0.647881	0.172065	-0.259162	NaN	NaN	5	5	5	22.8	22.8	22.8	27.566	0	8.103	171700000	13	20.6773	17.3068	18.9993	19.9322	20.9115	20.4682	21.0496	19.4508	18.6081	19.6002	18.3485	20.2521	18.6432	20.6773	17.9196	18.2544	19.9322	20.9115	20.4682	21.0496	21.1014	19.7848	19.0784	21.0902	20.9121
P78527	P78527	DNA-dependent protein kinase catalytic subunit	PRKDC	0.784432	-0.62015	0.175038	-0.193829	0.637417	-0.781822	1.10406	-0.988846	0.238145	-0.368696	68	68	68	21.5	21.5	21.5	469.08	0	304.79	1589000000	413	23.52	23.2341	22.7154	23.5702	23.6249	24.0735	24.2307	22.724	21.1119	23.5445	23.5265	23.1436	23.6304	23.52	23.2341	22.7154	23.5702	23.6249	24.0735	24.2307	24.2196	22.0001	22.0964	23.8295	24.008
P81605	P81605	Dermcidin;Survival-promoting peptide;DCD-1	DCD	1.95914	-2.87453	0.904323	-1.26814	0.477167	-0.981361	1.04577	-1.41588	0.417097	0.996205	5	5	5	35.5	35.5	35.5	11.284	0	11.543	444770000	48	21.0192	22.9407	20.9358	23.4326	23.0312	22.9356	23.2265	19.0178	18.7772	18.2982	24.1494	18.7624	18.7664	21.0192	22.9407	20.9358	23.4326	23.0312	22.9356	23.2265	18.238	23.1124	20.6211	22.0115	21.8439
P82979	P82979	SAP domain-containing ribonucleoprotein	SARNP	0.094068	0.136627	1.8763	0.607874	0.328701	0.402196	0.221069	-0.212253	0.0342328	-0.0423358	7	7	7	38.6	38.6	38.6	23.671	0	106.33	245430000	73	21.0151	20.4381	18.5581	20.1982	21.3576	21.0152	21.2031	21.1521	18.7581	21.4965	20.7286	20.8296	21.0994	21.0151	20.4381	20.3022	20.1982	21.3576	21.0152	21.2031	21.4439	21.3838	21.0162	21.5923	21.5415
P83731	P83731	60S ribosomal protein L24	RPL24	0.0779179	0.042935	0.671227	-0.726381	0.798704	-0.508733	0.439412	-0.541876	0.445954	-0.49268	8	8	8	35	35	35	17.779	0	12.83	616220000	90	21.5455	22.4499	22.1299	21.6299	21.6561	22.7228	22.2553	21.7043	22.1003	22.1845	22.2089	22.1181	22.2754	21.5455	22.4499	22.1299	21.6299	21.6561	22.7228	22.2553	22.1777	19.1532	20.3224	21.6872	21.6312
P83881;Q969Q0	P83881;Q969Q0	60S ribosomal protein L36a;60S ribosomal protein L36a-like	RPL36A;RPL36AL	1.07082	-0.867816	0.467059	-0.399843	0.035128	0.0567193	0.834477	-0.937404	0.0267764	0.0464045	11	11	11	51.9	51.9	51.9	12.441	0	16.46	238520000	75	20.2884	19.7254	19.2012	21.2088	21.2112	21.3875	21.5029	20.2467	19.1888	18.6273	20.0185	20.2668	20.3239	20.2884	19.7254	20.0711	21.2088	21.2112	21.3875	21.5029	20.2998	19.3147	19.7211	20.8348	20.9971
P84090	P84090	Enhancer of rudimentary homolog	ERH	0.761044	0.813658	1.00174	1.11999	0.665657	0.732097	0.0716991	0.126339	0.884115	-0.687319	6	6	6	50	50	50	12.259	0	176.97	5147900000	457	25.7429	24.6582	21.9257	24.2296	24.1441	25.8843	24.4266	24.6544	25.7778	25.5955	25.2797	25.0386	25.1171	25.7429	24.6582	21.9257	24.2296	24.1441	25.8843	24.4266	25.9722	24.3662	24.8759	25.6417	26.7487
P84098	P84098	60S ribosomal protein L19	RPL19	0.252836	0.323762	0.368993	0.404329	0.0835492	0.165278	0.213348	0.330944	0.106787	-0.064587	7	7	7	31.1	31.1	31.1	23.466	0	31.028	807990000	158	22.6249	22.6833	19.4403	22.6687	22.9664	23.069	22.8719	22.7673	22.8664	22.7445	22.8756	22.408	22.2733	22.6249	22.6833	19.8232	22.6687	22.9664	23.069	22.8719	22.7797	22.0938	23.0707	23.1157	22.6795
P84103	P84103	Serine/arginine-rich splicing factor 3	SRSF3	0.244535	-0.416501	0.415616	-0.641223	0.0373345	0.0556699	0.223806	0.311427	0.0811844	-0.159062	6	5	5	34.8	34.8	34.8	19.329	0	23.135	245390000	37	20.8004	20.7385	18.3284	21.1809	20.5611	20.2116	21.0817	20.6347	20.544	20.9708	20.3834	20.626	16.83	20.8004	20.7385	18.938	21.1809	20.5611	20.2116	21.0817	20.3996	19.3003	20.1057	21.147	16.777
P98175	P98175	RNA-binding protein 10	RBM10	0.932919	0.562175	0.773858	0.466529	0.024743	-0.0258938	0.526008	-0.410137	2.46146	-0.972312	62	62	58	60.5	60.5	58.5	103.53	0	323.31	14478000000	1394	27.2454	27.5698	25.4768	27.3189	26.4663	27.5857	26.7137	27.4519	27.426	27.4246	28.0249	27.1866	27.3247	27.2454	27.5698	25.4768	27.3189	26.4663	27.5857	26.7137	27.5641	27.213	27.3643	27.4082	27.4836
P99999;CON__P62894	P99999	Cytochrome c	CYCS	0.880937	-1.305	0.464209	0.851751	0.0499111	-0.105658	0.00388336	-0.0105628	NaN	NaN	7	7	7	56.2	56.2	56.2	11.749	0	10.05	249390000	37	19.0082	20.2225	17.6773	17.7657	21.6529	21.9293	21.546	18.3182	19.4266	18.5206	18.5507	17.6441	19.54	18.2143	20.2225	18.7372	17.4267	21.6529	21.9293	21.546	21.1783	18.9961	19.9639	21.6408	21.3433
Q00325	Q00325	Phosphate carrier protein, mitochondrial	SLC25A3	3.00892	-2.69454	0.627883	-0.801113	0.642008	-0.631947	1.06464	-0.960805	1.22436	1.53783	8	8	8	15.7	15.7	15.7	40.094	0	8.7506	456160000	38	21.6112	22.594	20.7046	22.1511	22.8154	23.0978	22.2097	18.2173	19.4129	19.2421	22.085	18.7206	19.1696	21.6112	22.594	20.7046	22.1511	22.8154	23.0978	22.2097	22.2549	20.468	18.7818	22.3568	22.2364
Q00341	Q00341	Vigilin	HDLBP	0.0872635	-0.140227	0.151609	0.170375	0.0390153	0.0631079	0.683693	0.462464	0.374506	0.58799	15	15	15	14.8	14.8	14.8	141.45	0	81.631	318680000	109	21.0461	20.936	21.103	19.8617	21.1972	20.7238	21.4502	18.8912	18.8325	21.7529	21.4219	21.6706	22.005	21.0461	20.936	21.103	19.8617	21.1972	20.7238	21.4502	21.972	19.8533	19.6857	21.4276	21.8546
Q00577	Q00577	Transcriptional activator protein Pur-alpha	PURA	0.507567	-0.341046	0.303662	-0.342198	0.162233	0.114268	0.9587	0.500413	NaN	NaN	4	4	4	14	14	14	34.91	0	10.88	64264000	26	19.1224	18.0281	18.5946	19.2448	19.5773	19.3073	19.5817	18.8866	19.2828	18.3471	18.8713	19.2262	17.7308	18.7987	16.7204	19.1559	19.2448	19.5773	19.3073	19.5817	17.9848	19.7499	18.8717	17.8216	18.5358
Q00610;P53675	Q00610	Clathrin heavy chain 1	CLTC	2.66027	-1.13191	0.361388	-0.237434	0.89526	-0.466249	1.26028	-0.942628	0.177828	0.189281	60	60	60	44.3	44.3	44.3	191.61	0	323.31	3157900000	476	23.9463	25.1574	25.8889	24.5593	24.6446	24.8971	25.1247	23.8196	23.96	23.9907	23.9772	23.014	23.777	23.9463	25.1574	25.8889	24.5593	24.6446	24.8971	25.1247	24.6914	24.116	24.1695	24.9199	24.8865
Q00688	Q00688	Peptidyl-prolyl cis-trans isomerase FKBP3	FKBP3	0.542348	-0.767563	0.203338	-0.353706	0.759736	1.04342	0.560498	0.983891	1.29942	1.37983	7	7	7	32.1	32.1	32.1	25.177	0	13.753	119370000	24	17.9888	19.6269	18.7358	17.2823	21.2256	21.0504	21.2738	18.8223	18.8962	19.0844	18.8615	18.2587	19.0576	18.3263	19.6269	19.7512	18.4627	21.2256	21.0504	21.2738	18.7837	20.7272	19.536	20.0993	17.5598
Q00839	Q00839	Heterogeneous nuclear ribonucleoprotein U	HNRNPU	0.193542	0.0447898	5.29583	0.557999	0.075689	0.042542	0.0183725	0.0101924	0.0574838	-0.0345974	29	29	29	36.1	36.1	36.1	90.583	0	193.5	2916700000	406	24.641	24.2692	24.4775	24.5954	24.4039	24.5378	24.6198	24.3604	24.6896	24.6233	24.7764	24.2554	24.6019	24.641	24.2692	24.4775	24.5954	24.4039	24.5378	24.6198	24.874	25.0744	25.0485	25.0642	25.1781
Q01082;P11277	Q01082	Spectrin beta chain, non-erythrocytic 1	SPTBN1	0.53411	0.291675	0.196546	0.1295	0.471785	-0.873114	0.996855	-0.934934	1.45881	-1.22661	92	92	86	48.7	48.7	46	274.61	0	323.31	3376500000	757	24.7234	25.1759	23.7262	25.3079	24.5076	25.6062	24.7644	25.1946	25.153	25.1524	25.4124	24.9354	24.8835	24.7234	25.1759	23.7262	25.3079	24.5076	25.6062	24.7644	25.2399	24.7654	24.753	25.0159	25.1693
Q01105;P0DME0	Q01105;P0DME0	Protein SET;Protein SETSIP	SET;SETSIP	2.79667	-1.16638	0.266455	0.185347	0.00105817	0.000755991	0.955915	0.38008	4.60314	1.54646	8	8	8	27.2	27.2	27.2	33.488	0	97.756	1436400000	162	23.5247	23.2789	23.6059	22.5699	24.2523	23.5344	23.805	21.5574	21.9136	22.5477	22.6444	22.5915	22.8081	23.5247	23.2789	23.6059	22.5699	24.2523	23.5344	23.805	23.0799	23.2306	23.3369	24.3971	24.0446
Q01130;Q9BRL6	Q01130	Serine/arginine-rich splicing factor 2	SRSF2	0.790687	0.633723	0.0206028	0.0277501	0.759462	0.52482	0.154889	-0.241425	0.589898	-0.456382	5	5	5	26.7	26.7	26.7	25.476	0	50.486	215980000	69	21.3928	20.5406	19.0213	19.6018	21.1019	20.5587	20.5172	20.9564	19.7208	21.1176	21.3963	21.5583	21.3966	21.3928	20.5406	19.0213	19.6018	21.1019	20.5587	20.5172	21.3609	19.3859	19.559	20.6749	20.1847
Q01469;A8MUU1	Q01469	Fatty acid-binding protein, epidermal	FABP5	0.573428	-0.368151	1.6306	-1.05359	0.862972	-0.935732	0.153469	0.0979009	0.563142	0.506456	9	9	9	66.7	66.7	66.7	15.164	0	24.04	294090000	72	21.5194	21.1313	21.257	21.4924	21.8817	21.639	21.594	21.6184	19.7254	20.7919	21.1279	21.7023	21.838	21.5194	21.1313	21.257	21.4924	21.8817	21.639	21.594	21.0091	19.0216	19.2956	20.763	21.5273
Q01518	Q01518	Adenylyl cyclase-associated protein 1	CAP1	1.70732	-1.12261	0.314196	0.350252	0.491759	-0.455671	0.808632	-0.981389	0.0983446	0.190895	18	18	18	44	44	44	51.901	0	206.27	527670000	106	22.3539	21.6594	21.2862	20.9372	22.2755	21.9436	22.3729	19.3086	19.9813	21.6482	20.7068	21.2024	21.4131	22.3539	21.6594	21.2862	20.9372	22.2755	21.9436	22.3729	22.543	22.0478	19.9599	22.7094	22.9273
Q01650	Q01650	Large neutral amino acids transporter small subunit 1	SLC7A5	0.920931	0.707259	2.11559	1.34555	1.9132	1.03296	1.42043	0.984042	0.82509	0.615673	3	3	3	6.7	6.7	6.7	55.01	0	92.243	67197000	29	18.3595	17.5515	19.0448	17.2867	19.169	18.6805	19.4615	19.2986	20.0519	19.7613	18.1901	18.9268	19.0607	17.6142	17.5515	18.8867	16.983	19.169	18.6805	19.4615	19.3022	19.178	20.2023	19.7263	19.8749
Q01780	Q01780	Exosome component 10	EXOSC10	0.414252	-0.405919	0.282723	-0.218493	0.106698	-0.11066	1.30864	0.928753	NaN	NaN	6	6	6	8.9	8.9	8.9	100.83	0	14.386	50153000	19	18.2725	20.0155	18.7252	18.6889	18.7975	18.9572	19.1934	18.5867	19.6206	19.8953	17.2574	18.0622	17.8425	18.9075	20.0155	19.0717	18.6889	18.7975	18.9572	19.1934	17.5763	19.4938	19.5697	18.6902	19.182
Q01804	Q01804	OTU domain-containing protein 4	OTUD4	0.498194	0.348293	0.272561	0.223312	0.106044	0.107904	0.742934	-0.608096	1.77337	-0.956389	58	58	58	52	52	52	124.04	0	323.31	6953100000	969	25.7728	26.1842	24.3268	26.5822	25.4422	26.4626	25.6729	26.0107	25.983	26.0892	26.7119	25.9532	26.0078	25.7728	26.1842	24.3268	26.5822	25.4422	26.4626	25.6729	26.373	25.3158	25.7648	26.2342	26.2546
Q01844	Q01844	RNA-binding protein EWS	EWSR1	0.653017	-0.86233	0.0155148	0.0249817	0.0641887	-0.126259	0.398855	0.479938	NaN	NaN	6	6	6	13.3	13.3	13.3	68.477	0	21.174	191870000	56	20.6318	19.2655	17.3896	17.9388	20.7689	20.7086	20.7127	18.7111	19.3177	19.1975	18.8706	17.227	19.2872	20.6318	19.2655	19.402	18.961	20.7689	20.7086	20.7127	18.2343	19.4714	19.6193	20.9222	21.2784
Q02413	Q02413	Desmoglein-1	DSG1	0.543975	0.72127	1.83439	-2.00273	1.35614	-2.39298	0.314935	-0.843024	0.8593	-1.48141	20	20	20	30	30	30	113.75	0	98.969	280940000	112	21.6086	22.6608	19.64	24.575	22.3663	21.7329	21.2718	22.6761	23.0564	22.2211	23.2059	22.0277	23.0164	21.6086	22.6608	19.1473	24.575	22.3663	21.7329	21.2718	19.9557	20.3979	20.0363	20.3068	19.4265
Q02543	Q02543	60S ribosomal protein L18a	RPL18A	0.144428	0.193105	0.559994	0.645067	0.127135	0.206085	0.0842351	-0.14174	0.388161	-0.334845	11	11	11	53.4	53.4	53.4	20.762	0	15.882	1390000000	203	23.1701	23.0227	20.2369	23.513	23.5701	23.758	23.746	23.0746	23.2492	23.5023	23.1686	22.9061	23.2723	23.1701	23.0227	20.2369	23.513	23.5701	23.758	23.746	23.635	22.7969	23.0385	24.1119	24.04
Q02790	Q02790	Peptidyl-prolyl cis-trans isomerase FKBP4;Peptidyl-prolyl cis-trans isomerase FKBP4, N-terminally processed	FKBP4	3.31676	-1.89121	0.485598	-0.52542	0.615111	-0.596719	0.245396	-0.294868	2.2251	1.49465	24	24	24	64.7	64.7	64.7	51.804	0	158.99	731030000	150	21.6365	22.2291	21.791	21.3551	23.3402	23.0178	23.1644	20.515	19.4922	21.0069	20.3506	20.8131	20.6471	21.6365	22.2291	21.791	21.3551	23.3402	23.0178	23.1644	21.4648	21.8035	19.9998	22.4636	22.3325
Q02878	Q02878	60S ribosomal protein L6	RPL6	0.722967	-0.448444	1.15459	-0.968935	0.319491	-0.229649	1.09018	-0.626228	0.365225	-0.177785	18	18	18	51.7	51.7	51.7	32.728	0	122.07	2157800000	173	24.1951	24.8854	26.3065	24.6749	24.7451	24.2926	24.4958	23.9739	24.0849	24.5995	24.8961	24.11	24.441	24.1951	24.8854	26.3065	24.6749	24.7451	24.2926	24.4958	24.3311	22.8112	22.2523	24.5053	24.6676
Q02952	Q02952	A-kinase anchor protein 12	AKAP12	0.553709	-0.54366	1.73021	0.950676	0.579885	0.63389	0.0488008	0.0641183	0.379382	0.441319	23	23	23	23.1	23.1	23.1	191.48	0	135.6	178620000	103	19.7537	18.6094	18.1017	19.1551	20.0516	20.7051	20.824	18.3105	18.8952	18.7647	19.8683	18.8358	19.6641	19.7537	19.108	19.265	19.1551	20.0516	20.7051	20.824	20.601	20.4701	20.1031	21.3425	21.0756
Q03393	Q03393	6-pyruvoyl tetrahydrobiopterin synthase	PTS	0.102917	0.144033	0.890168	0.921798	0.63225	0.54891	0.367235	0.476065	0.606016	0.536694	5	5	5	28.3	28.3	28.3	16.386	0	4.6789	187970000	24	18.2959	20.3515	18.3791	20.8362	19.2244	20.4548	20.5759	18.616	19.3484	20.5499	20.2399	20.0386	20.458	18.9408	20.3515	18.4938	20.8362	19.2244	20.4548	20.5759	21.2005	19.2671	19.5165	21.6966	21.7907
Q04637;REV__Q8NEG2	Q04637	Eukaryotic translation initiation factor 4 gamma 1	EIF4G1	0.839999	0.587646	1.40756	1.02493	0.029943	-0.0776151	0.458276	0.506261	0.0682737	-0.0813853	37	37	33	27.3	27.3	25.3	175.49	0	194.91	1608500000	288	23.9815	21.2001	23.0453	23.0216	22.8821	22.9248	23.4773	23.3056	23.0927	23.6226	23.9326	23.3265	23.8452	23.9815	21.2001	23.0453	23.0216	22.8821	22.9248	23.4773	24.239	23.823	22.6215	24.2242	24.4909
Q04726;Q04725	Q04726	Transducin-like enhancer protein 3	TLE3	0.0706726	-0.0731281	2.62673	1.37952	0.469134	0.291055	0.729085	0.587111	NaN	NaN	7	7	4	10.9	10.9	6.9	83.416	0	5.9333	88473000	21	18.522	17.7965	18.8488	19.7176	18.8998	18.979	19.2895	18.742	19.899	18.5268	18.5626	19.3361	17.6833	18.6129	17.5512	18.9568	19.7176	18.8998	18.979	19.2895	20.2989	19.1332	20.5352	20.4534	20.7907
Q04760	Q04760	Lactoylglutathione lyase	GLO1	0.810815	-0.741274	0.288552	0.417683	0.035957	0.0670751	0.798775	-0.795968	NaN	NaN	4	4	4	22.3	22.3	22.3	20.777	0	4.5612	100720000	17	20.903	19.4731	18.6837	17.8297	20.3364	20.3843	20.236	19.7788	19.2303	18.7426	18.7208	18.4112	18.8225	20.903	19.4731	18.8987	17.1274	20.3364	20.3843	20.236	18.2879	20.4553	20.314	20.478	20.1441
Q04837	Q04837	Single-stranded DNA-binding protein, mitochondrial	SSBP1	1.04626	-0.550312	0.101495	-0.0997592	0.00596921	-0.00566337	0.688927	-0.80119	0.0914173	-0.111272	8	8	8	58.8	58.8	58.8	17.259	0	55.783	615540000	116	23.0582	23.3292	21.4595	22.0498	23.1568	22.4028	22.7982	22.1587	21.7427	22.374	21.6896	22.1938	22.1861	23.0582	23.3292	21.4595	22.0498	23.1568	22.4028	22.7982	21.631	23.1991	23.2518	22.6559	22.0525
Q04917	Q04917	14-3-3 protein eta	YWHAH	3.66939	-3.59529	2.61866	-2.65994	2.58918	-3.09568	2.74806	-3.34237	0.180048	0.252921	21	17	17	67.5	63.4	63.4	28.218	0	323.31	2108900000	156	22.1429	26.0915	24.1	25.9131	25.9465	26.5065	26.1667	22.3264	21.35	21.6794	21.8113	21.348	21.5137	22.1429	26.0915	24.1	25.9131	25.9465	26.5065	26.1667	22.8808	22.2431	21.7365	23.131	22.7039
Q05519	Q05519	Serine/arginine-rich splicing factor 11	SRSF11	0.869547	-0.496114	0.305658	0.379501	0.223771	0.301947	0.0186759	-0.0273027	NaN	NaN	2	2	2	6.4	6.4	6.4	53.542	0.00049116	2.8089	50079000	13	20.2259	19.9654	19.1252	18.9845	18.949	18.2704	18.7935	18.882	18.3057	18.5234	18.9431	18.3621	19.1332	20.2259	19.9654	19.3678	17.0866	18.949	18.2704	18.7935	17.7753	19.429	19.1399	20.1126	19.8553
Q05639	Q05639	Elongation factor 1-alpha 2	EEF1A2	0.94471	-0.794878	1.13269	-1.22296	0.694313	-0.807921	0.400187	-0.472795	NaN	NaN	11	3	3	35.9	13.8	13.8	50.47	0	52.375	114740000	20	18.5939	20.7904	19.5926	20.0777	21.0033	20.58	20.5535	19.439	19.7393	20.4134	19.165	17.9317	19.5635	18.7213	20.7904	18.9898	20.0777	21.0033	20.58	20.5535	18.9248	21.0181	19.5899	17.4095	18.6582
Q06203	Q06203	Amidophosphoribosyltransferase	PPAT	0.252818	-0.271226	0.170501	0.148201	0.0608453	-0.0653592	1.17627	-0.737006	NaN	NaN	7	7	7	20.5	20.5	20.5	57.398	0	13.759	167150000	32	20.4707	20.2855	18.1129	19.6664	20.0795	20.638	20.5124	18.8678	19.602	18.8285	20.2467	20.1852	20.4413	20.4707	20.2855	20.2457	19.6664	20.0795	20.638	20.5124	20.7746	19.4646	19.2399	20.9163	20.8573
Q06830	Q06830	Peroxiredoxin-1	PRDX1	0.75008	-0.39112	0.288143	0.261202	0.300138	0.237145	0.191212	0.167366	1.00786	0.558486	19	19	15	75.4	75.4	60.3	22.11	0	55.276	5305900000	268	24.8037	24.8749	23.9895	24.5874	25.4821	25.4092	25.6828	24.2885	24.1837	25.0371	24.7393	24.4987	24.76	24.8037	24.8749	23.9895	24.5874	25.4821	25.4092	25.6828	25.6664	24.3589	24.1001	25.767	25.476
Q07020	Q07020	60S ribosomal protein L18	RPL18	1.0126	0.295077	2.76158	0.74546	0.340878	-0.634815	0.347915	-0.297505	0.80314	-0.592582	9	9	9	44.1	44.1	44.1	21.634	0	54.604	2434400000	256	24.2202	24.4381	23.3708	24.0618	24.1347	24.3278	24.3378	24.3458	24.6662	24.4876	24.5836	24.2555	24.1957	24.2202	24.4381	23.3708	24.0618	24.1347	24.3278	24.3378	24.5747	24.4785	24.9709	24.9349	25.0957
Q07021	Q07021	Complement component 1 Q subcomponent-binding protein, mitochondrial	C1QBP	1.6904	-0.746267	1.99776	-0.865663	0.334367	-0.218707	0.20312	-0.152114	1.66316	0.594153	8	8	8	46.5	46.5	46.5	31.362	0	122.56	2242200000	451	24.2007	25.1968	25.9055	24.2342	24.8354	24.3385	24.7603	24.0759	23.817	24.0003	23.6145	24.3458	24.3584	24.2007	25.1968	25.9055	24.2342	24.8354	24.3385	24.7603	23.4812	24.3997	24.0477	24.0206	23.8015
Q07065;Q96K21	Q07065	Cytoskeleton-associated protein 4	CKAP4	0.0726104	-0.100842	0.912586	1.02438	0.00632663	0.0104315	0.0477852	0.0927678	0.100304	0.160954	23	23	23	49.2	49.2	49.2	66.022	0	272.18	641800000	167	21.7578	21.0288	19.367	21.8898	22.2123	22.3991	22.6708	21.5644	20.6085	21.9877	22.0354	21.1084	21.7981	21.7578	21.0288	18.9324	21.8898	22.2123	22.3991	22.6708	22.9175	22.1146	21.055	23.199	23.2298
Q07666;O75525;Q5VWX1	Q07666	KH domain-containing, RNA-binding, signal transduction-associated protein 1	KHDRBS1	0.14662	0.127675	0.298279	0.261421	0.221175	0.199561	1.15724	0.752741	NaN	NaN	4	4	4	17.4	17.4	17.4	48.227	0	6.0771	121010000	29	19.659	18.23	19.545	18.7829	19.7761	20.4513	19.4068	19.0396	19.4966	19.3244	19.5349	20.3695	19.4449	19.659	18.23	18.0688	18.7829	19.7761	20.4513	19.4068	19.6906	19.888	19.0124	19.1976	19.5732
Q07955	Q07955	Serine/arginine-rich splicing factor 1	SRSF1	1.28061	0.495961	1.20318	0.553473	0.328201	0.267637	0.160431	0.108612	1.07071	-0.387349	7	7	7	37.1	37.1	37.1	27.744	0	15.151	508340000	67	22.3228	21.4026	20.9269	21.3653	21.998	21.5867	22.2305	22.1073	22.0899	22.3732	21.7933	22.4176	22.3367	22.3228	21.4026	20.9269	21.3653	21.998	21.5867	22.2305	22.5988	22.4724	21.3921	22.2869	22.2184
Q08211	Q08211	ATP-dependent RNA helicase A	DHX9	0.0618035	0.0308381	1.57126	0.402619	0.846442	-0.418085	0.909431	-0.584253	0.903489	-0.615091	24	24	24	26	26	26	140.96	0	70.107	507220000	117	22.0251	21.8716	21.931	21.4846	22.0173	22.1886	22.6416	21.9518	21.5554	22.3694	21.9883	22.2043	22.2528	22.0251	21.8716	21.931	21.4846	22.0173	22.1886	22.6416	22.2877	22.6951	22.3534	22.2447	22.3978
Q08378	Q08378	Golgin subfamily A member 3	GOLGA3	0.497916	0.530002	0.786128	0.542664	0.621917	-0.477105	0.0779015	-0.0934444	0.641443	-0.899552	26	26	26	22.4	22.4	22.4	167.35	0	75.197	190460000	88	20.2862	19.9454	19.1992	21.151	19.6967	21.16	20.4615	19.5332	19.5368	21.229	22.3423	21.0389	21.1284	20.2862	19.9454	18.7907	21.151	19.6967	21.16	20.4615	20.7387	20.3193	20.9971	21.0562	20.9843
Q08554	Q08554	Desmocollin-1	DSC1	0.275027	0.397161	2.46486	-2.71948	1.13819	-1.56684	0.43311	-0.876222	0.589384	-0.925273	12	12	12	19.8	19.8	19.8	99.986	0	72.339	167970000	63	20.5603	19.911	21.911	23.7153	21.9785	20.9365	20.4025	21.0722	22.0656	21.5759	22.8741	20.6369	22.2285	20.5603	19.911	21.911	23.7153	21.9785	20.9365	20.4025	17.6944	20.5122	19.1981	19.6312	17.4832
Q08945	Q08945	FACT complex subunit SSRP1	SSRP1	0.588826	0.276763	2.45475	1.06201	0.346008	-0.370643	0.131322	0.0826917	0.585503	-0.194071	11	11	11	18.2	18.2	18.2	81.074	0	43.985	564860000	98	23.0312	22.0394	22.1832	21.8848	21.4466	21.6618	22.3435	22.747	22.4092	22.4037	21.9889	22.2283	22.3896	23.0312	22.0394	22.1832	21.8848	21.4466	21.6618	22.3435	22.637	23.7858	23.8056	22.9696	22.778
Q08J23	Q08J23	tRNA (cytosine(34)-C(5))-methyltransferase	NSUN2	0.107063	-0.128436	0.727471	0.687734	1.21802	1.17778	0.87024	0.846101	2.3	0.896859	10	10	10	19	19	19	86.47	0	68.842	115160000	42	20.1259	17.9472	18.5795	17.7078	19.93	19.2273	20.2494	18.9328	18.5695	19.5546	19.2284	18.8836	18.7182	20.1259	17.171	19.5386	18.2243	19.93	19.2273	20.2494	19.6088	19.258	19.9009	20.3468	20.0356
Q09028	Q09028	Histone-binding protein RBBP4	RBBP4	0.205771	0.176432	0.336568	0.487772	0.33234	-0.611481	0.458595	-0.708943	0.387208	-0.386559	9	4	4	31.5	22.4	22.4	47.655	0	20.384	367620000	72	21.3936	20.7007	19.5036	21.5115	21.5638	21.7745	21.6115	21.0561	21.0411	21.5446	21.6759	21.0855	21.5633	21.3936	20.7007	18.4686	21.5115	21.5638	21.7745	21.6115	21.9605	19.6193	20.6098	22.2672	22.1344
Q09666	Q09666	Neuroblast differentiation-associated protein AHNAK	AHNAK	0.366446	-0.484344	0.0461706	-0.0827995	0.0333748	0.0543318	0.305533	-0.36487	0.0473073	-0.0741968	20	20	20	11.3	11.3	11.3	629.09	0	19.19	228330000	42	19.4466	20.8514	18.5959	20.8043	21.1664	21.256	21.3008	20.7011	18.2253	21.1071	20.2766	20.5038	19.2127	17.0275	20.8514	20.1297	20.8043	21.1664	21.256	21.3008	20.683	20.541	20.1009	19.8404	20.043
Q10570	Q10570	Cleavage and polyadenylation specificity factor subunit 1	CPSF1	0.0530618	0.0353039	2.36422	1.11745	1.27018	0.824968	0.22787	0.22708	NaN	NaN	6	6	6	6	6	6	160.88	0	49.456	52129000	17	19.1355	18.3949	19.7515	19.4318	18.1625	19.1531	19.0604	19.1436	18.7781	19.1408	19.0519	18.9078	19.2666	18.0588	18.6124	18.538	19.4318	18.1625	19.1531	19.0604	19.7152	19.948	20.8666	19.0667	19.9736
Q12874	Q12874	Splicing factor 3A subunit 3	SF3A3	1.24062	1.05696	1.90606	1.44182	0.00237458	0.00354889	0.204479	-0.243899	1.51787	-0.861587	10	10	10	23.8	23.8	23.8	58.848	0	31.965	422340000	122	22.1851	20.9812	18.4915	21.7907	21.1541	21.3576	21.4471	21.927	22.0582	21.9957	22.2964	22.0174	22.3961	22.1851	20.9812	18.6673	21.7907	21.1541	21.3576	21.4471	22.249	23.0497	22.797	22.3633	22.3836
Q12904	Q12904	Aminoacyl tRNA synthase complex-interacting multifunctional protein 1;Endothelial monocyte-activating polypeptide 2	AIMP1	1.48035	-0.955369	0.384201	0.36123	1.56886	-1.12647	0.902318	-0.948171	0.442529	-0.642961	11	11	11	55.1	55.1	55.1	34.352	0	35.872	276810000	62	20.3208	21.7364	20.9265	20.2756	20.5414	21.1415	21.0201	19.0764	20.2749	20.1132	20.7347	18.5639	20.6152	20.3208	21.7364	20.9265	20.2756	20.5414	21.1415	21.0201	21.5375	19.4059	20.7913	21.7277	21.9852
Q12905	Q12905	Interleukin enhancer-binding factor 2	ILF2	0.239456	-0.175253	0.139907	0.126366	1.18401	-0.969593	0.93679	-0.784901	0.700974	-0.733737	12	12	12	36.2	36.2	36.2	43.062	0	39.087	431930000	108	22.3201	22.3845	23.8716	21.8729	22.0891	21.963	22.2936	22.401	22.5021	21.8105	22.3208	22.5021	21.8075	22.3201	22.3845	23.8716	21.8729	22.0891	21.963	22.2936	22.2382	23.0987	23.32	21.837	22.3083
Q12906;Q96SI9	Q12906	Interleukin enhancer-binding factor 3	ILF3	0.547426	-0.20921	1.04772	-0.402343	0.374183	-0.218619	0.88338	-0.435816	0.441476	-0.226606	20	20	20	34.6	34.6	34.6	95.337	0	64.643	650470000	126	22.4087	22.0616	23.1972	22.0391	22.4109	22.6954	22.8014	22.072	22.1057	22.5464	22.426	22.2488	22.4439	22.4087	22.0616	23.1972	22.0391	22.4109	22.6954	22.8014	22.344	21.5443	21.9028	22.3827	22.0406
Q12931	Q12931	Heat shock protein 75 kDa, mitochondrial	TRAP1	1.52243	-0.54978	3.0222	0.801299	0.557482	-0.577149	0.153586	-0.202215	0.384844	0.425499	16	16	16	32.2	32.2	32.2	80.109	0	77.142	556740000	120	21.8703	21.8478	22.3497	21.1259	22.0196	21.7159	22.0332	21.3985	20.5485	21.7407	21.1334	21.5447	21.4462	21.8703	21.8478	22.3497	21.1259	22.0196	21.7159	22.0332	22.3033	22.6446	22.4493	22.7577	22.8156
Q13045	Q13045	Protein flightless-1 homolog	FLII	0.627777	0.769858	1.84946	1.18673	0.135899	-0.221791	0.796817	0.715465	1.09297	-0.731148	12	12	12	11.7	11.7	11.7	144.75	0	33.735	131680000	49	20.9598	17.1958	17.9903	19.9526	19.3108	19.5186	19.5758	19.1885	18.712	20.9298	20.4816	20.7422	19.8541	20.9598	18.2913	18.9359	19.9526	19.3108	19.5186	19.5758	20.3084	20.1546	21.7763	20.6588	20.8814
Q13099	Q13099	Intraflagellar transport protein 88 homolog	IFT88	6.55448	3.30289	NaN	NaN	3.49507	2.40356	NaN	NaN	5.69346	-2.17286	7	7	7	14.6	14.6	14.6	94.269	0	18.422	36410000	30	17.833	18.4469	18.8558	17.7322	17.0984	17.5007	18.938	21.0033	21.2934	21.4823	21.6099	21.2574	21.5182	NaN	NaN	NaN	NaN	NaN	NaN	NaN	NaN	NaN	NaN	NaN	NaN
Q13148	Q13148	TAR DNA-binding protein 43	TARDBP	0.752563	-0.685165	0.181893	0.250205	1.0291	0.550487	0.584762	0.442897	NaN	NaN	6	6	6	23.9	23.9	23.9	44.739	0	63.563	109780000	36	18.1594	18.8139	19.8498	17.8998	19.7522	19.7394	19.9161	18.7342	19.0631	17.6838	18.7169	17.2288	19.4313	18.5842	18.8139	19.2547	18.0833	19.7522	19.7394	19.9161	17.5952	20.1713	19.6034	20.5111	20.4649
Q13151	Q13151	Heterogeneous nuclear ribonucleoprotein A0	HNRNPA0	0.346455	-0.416002	0.170185	0.164907	0.118943	0.171202	0.277187	0.368156	0.545785	0.543067	8	8	8	39.7	39.7	39.7	30.84	0	28.988	250300000	40	17.9184	20.2239	19.5406	20.5407	21.1034	20.9072	20.9748	20.3116	20.1684	19.0402	20.43	18.7945	19.7954	18.92	20.2239	20.0894	20.5407	21.1034	20.9072	20.9748	20.7355	19.9227	19.6995	21.1868	20.839
Q13155	Q13155	Aminoacyl tRNA synthase complex-interacting multifunctional protein 2	AIMP2	0.586355	-0.467642	0.263011	0.260718	0.200228	-0.236411	0.242137	0.336821	NaN	NaN	5	5	5	26.2	26.2	26.2	35.348	0	22.112	162290000	37	19.1172	21.1467	19.6029	20.3977	20.4131	20.2684	20.3888	19.187	19.2196	20.0671	20.4084	18.7761	20.68	19.3911	21.1467	19.6569	20.3977	20.4131	20.2684	20.3888	19.6054	19.1007	21.0678	21.0461	20.7739
Q13162	Q13162	Peroxiredoxin-4	PRDX4	0.093786	-0.0903132	0.374826	0.496226	0.344266	-0.471023	0.673633	-0.940746	0.656356	-1.17954	13	10	10	61.6	54.6	54.6	30.54	0	29.88	636610000	98	22.141	21.363	20.8035	20.6109	21.562	22.2012	22.7769	20.8742	21.5404	21.6649	21.5914	21.4385	22.1703	22.141	21.363	20.8035	20.6109	21.562	22.2012	22.7769	22.4624	19.6718	21.6504	22.7888	22.864
Q13177;O75914	Q13177	Serine/threonine-protein kinase PAK 2;PAK-2p27;PAK-2p34	PAK2	1.33545	-0.806963	0.385697	0.440829	0.346837	0.419412	0.062451	0.0530708	NaN	NaN	6	6	4	20.2	20.2	13.7	58.042	0	16.696	74098000	25	19.0966	19.7578	20.1836	17.7663	19.9675	19.0291	19.8382	18.3111	18.7079	18.8862	18.839	18.5244	18.1516	18.3679	19.7578	18.6894	17.3447	19.9675	19.0291	19.8382	17.913	18.8062	20.0607	20.2247	19.8673
Q13185;P83916	Q13185	Chromobox protein homolog 3	CBX3	0.0531783	-0.0765413	2.00974	1.4556	0.68876	0.714005	0.539174	0.613153	NaN	NaN	6	6	6	37.2	37.2	37.2	20.811	0	64.846	205290000	36	19.9485	19.0132	19.1423	17.9107	19.7503	20.5829	20.4622	18.2671	18.8564	19.5455	20.9922	19.7369	19.4084	19.9485	19.0132	18.4229	18.293	19.7503	20.5829	20.4622	20.5342	20.2889	20.1381	21.7626	21.5533
Q13200	Q13200	26S proteasome non-ATPase regulatory subunit 2	PSMD2	1.65709	-0.551481	0.839559	-0.545826	0.55677	-0.75437	0.788806	-0.895609	0.213323	-0.344128	27	27	27	40.5	40.5	40.5	100.2	0	179.06	1157800000	236	22.9473	22.7495	22.9682	23.5391	23.1615	23.5567	23.4895	22.3011	22.4816	22.674	23.3422	22.2153	22.887	22.9473	22.7495	22.9682	23.5391	23.1615	23.5567	23.4895	23.2188	21.2446	21.9371	23.1962	23.2052
Q13247	Q13247	Serine/arginine-rich splicing factor 6	SRSF6	1.15883	1.28602	1.2721	1.19715	0.0839901	-0.146033	0.159425	-0.181079	1.85387	-1.14643	8	8	4	20.6	20.6	12.5	39.586	0	9.8679	378160000	63	21.914	21.4222	17.6685	22.1612	21.2398	20.704	21.7575	21.9526	22.2004	22.0369	22.5742	22.2674	22.5707	21.914	21.4222	18.2841	22.1612	21.2398	20.704	21.7575	22.5398	22.2736	22.0441	21.7833	22.5718
Q13257	Q13257	Mitotic spindle assembly checkpoint protein MAD2A	MAD2L1	0.0495599	0.0461976	0.132706	-0.188931	0.0760297	0.0948503	0.234195	-0.246541	NaN	NaN	4	4	4	22.9	22.9	22.9	23.51	0	9.1619	30131000	12	18.7572	19.9158	18.9797	17.6658	19.749	18.8304	19.1733	19.4225	18.9206	19.2959	18.4107	19.1504	19.138	18.0176	19.9158	18.9557	17.1629	19.749	18.8304	19.1733	17.7353	20.1126	18.5181	19.2912	17.3698
Q13263	Q13263	Transcription intermediary factor 1-beta	TRIM28	0.0082545	-0.00427337	1.70988	0.638264	0.506748	-0.313118	0.135474	0.0570679	0.284809	0.0613413	28	28	28	61.1	61.1	61.1	88.549	0	323.31	1592400000	373	24.0075	23.7756	24.23	23.1495	23.5469	23.2517	23.6408	23.6434	23.2627	23.6718	23.6959	23.8547	23.7902	24.0075	23.7756	24.23	23.1495	23.5469	23.2517	23.6408	23.6932	25.0286	24.5454	24.2943	24.1603
Q13310;P0CB38	Q13310	Polyadenylate-binding protein 4	PABPC4	1.02623	1.00314	1.48314	1.30079	0.0622357	0.103509	0.0262612	0.0557402	1.05537	-1.19018	15	8	8	24.2	13.4	13.4	70.782	0	8.5036	344710000	35	20.8466	20.2921	20.5472	17.657	20.2254	21.865	21.0905	21.3079	21.2607	21.6525	21.6316	21.1014	21.2279	20.8466	20.2921	20.5472	17.9202	20.2254	21.865	21.0905	21.0532	21.2313	21.9676	21.7705	21.9115
Q13330	Q13330	Metastasis-associated protein MTA1	MTA1	0.316996	0.410809	0.594967	0.743587	0.339098	-0.294202	0.583009	0.574568	NaN	NaN	8	6	5	14.1	11.6	9.1	80.785	0	8.3453	72130000	25	19.897	17.4731	18.7312	20.3345	17.2172	19.2179	19.1313	18.8718	19.9146	19.1518	20.2011	19.5118	17.9586	19.897	16.3486	19.8427	20.3345	17.5176	19.2179	19.1313	20.0742	19.2449	20.0033	19.0764	19.3765
Q13347	Q13347	Eukaryotic translation initiation factor 3 subunit I	EIF3I	0.14997	-0.0801523	0.686844	0.232956	0.200045	-0.412287	0.0316407	0.0239241	0.150987	0.104076	22	22	22	80.6	80.6	80.6	36.501	0	143.21	3366500000	424	25.1354	24.0008	24.4193	24.6191	24.1483	24.729	24.8359	24.4782	24.0049	24.3855	25.0234	24.2875	24.672	25.1354	24.0008	24.4193	24.6191	24.1483	24.729	24.8359	24.6538	24.6462	24.8364	25.0053	24.93
Q13405	Q13405	39S ribosomal protein L49, mitochondrial	MRPL49	0.059728	0.103178	1.15708	1.04324	1.06233	-1.22873	0.224404	-0.38032	0.279508	-0.492066	5	5	5	34.9	34.9	34.9	19.198	0	29.413	265870000	58	22.8001	21.9412	19.8255	21.0501	20.6828	21.8751	21.4363	22.245	22.4586	21.6853	18.9467	21.5993	21.9223	22.8001	21.9412	18.9642	21.0501	20.6828	21.8751	21.4363	22.6861	21.6883	22.3536	22.3271	22.6287
Q13409	Q13409	Cytoplasmic dynein 1 intermediate chain 2	DYNC1I2	1.07993	0.750459	1.75638	1.33757	0.257556	0.391412	0.336938	0.425653	0.843068	-0.549975	14	14	14	35.3	35.3	35.3	71.456	0	81.758	320060000	108	22.036	19.6914	19.7527	21.3776	21.2819	21.1388	21.3757	21.4991	21.0815	21.6461	22.2502	21.7572	21.9722	22.036	19.6914	18.7946	21.3776	21.2819	21.1388	21.3757	22.3877	21.8846	22.2063	22.1379	22.4896
Q13428	Q13428	Treacle protein	TCOF1	0.905686	0.499857	1.32802	1.10172	0.198084	0.291708	0.919933	-0.727931	0.663745	-0.681577	11	11	11	10.8	10.8	10.8	152.1	0	62.007	113810000	59	20.357	18.8963	19.1937	19.4406	19.8971	19.8979	20.0679	19.9722	19.1469	20.4223	20.4918	20.2973	20.7406	20.357	16.9568	19.1852	19.4406	19.8971	19.8979	20.0679	20.8285	19.7899	20.6616	20.4361	20.8259
Q13435	Q13435	Splicing factor 3B subunit 2	SF3B2	0.0185445	0.011966	0.301948	-0.302287	0.264289	-0.140516	1.41533	-0.921446	1.31641	-0.933412	39	39	39	50.3	50.3	50.3	100.23	0	323.31	1592300000	278	23.6379	23.5031	23.3799	24.1515	23.5273	24.5365	23.8166	23.806	23.2688	23.8457	24.4246	23.5729	23.9133	23.6379	23.5031	23.3799	24.1515	23.5273	24.5365	23.8166	24.2508	21.7507	22.6058	24.0632	24.3082
Q13442	Q13442	28 kDa heat- and acid-stable phosphoprotein	PDAP1	0.580582	0.901327	2.56315	3.02164	0.650897	0.918096	NaN	NaN	0.135344	-0.214444	6	6	6	37	37	37	20.63	0	29.238	210290000	39	22.0431	17.7144	19.4016	17.2248	18.6418	19.4648	20.5337	18.9499	20.3112	21.1416	20.6487	20.9589	19.1326	22.0431	17.0562	18.4676	17.5844	17.1475	19.4648	20.5337	22.2999	22.1138	21.9796	21.6337	22.1945
Q13451	Q13451	Peptidyl-prolyl cis-trans isomerase FKBP5;Peptidyl-prolyl cis-trans isomerase FKBP5, N-terminally processed	FKBP5	4.22151	-3.70598	3.34694	-2.73214	3.63416	-2.68926	3.32376	-3.31902	0.0831824	0.134293	21	21	21	54.3	54.3	54.3	51.212	0	229.1	459100000	107	21.0946	22.1374	22.4285	23.0301	23.0083	24.2376	23.908	18.5928	19.3675	19.3806	19.761	20.3408	17.3308	21.0946	22.1374	22.4285	23.0301	23.0083	24.2376	23.908	18.5623	20.1533	20.4407	20.9764	19.6271
Q13464	Q13464	Rho-associated protein kinase 1	ROCK1	0.234194	0.178515	0.833616	0.474717	0.376029	-0.413534	1.00167	-1.10145	1.2372	-1.27996	65	65	60	47	47	42.9	158.17	0	252.99	2063100000	449	24.0796	24.1439	22.688	24.8317	23.5609	24.6406	24.195	24.3156	23.8401	24.1246	24.7382	24.1052	24.0673	24.0796	24.1439	22.688	24.8317	23.5609	24.6406	24.195	24.5732	24.1993	24.3915	24.5994	24.7861
Q13492	Q13492	Phosphatidylinositol-binding clathrin assembly protein	PICALM	1.2286	0.850302	0.53501	0.588025	1.32157	0.867894	0.935891	0.65862	NaN	NaN	2	2	2	5.4	5.4	5.4	70.754	0	16.714	15981000	9	17.8923	17.4406	19.7789	17.8527	18.4948	16.974	18.0196	19.4884	19.1521	18.9631	19.0977	18.2272	18.5614	17.8812	17.4406	19.7408	17.8527	18.4948	16.974	18.0196	18.4952	19.5815	20.2131	17.6347	18.1855
Q13561	Q13561	Dynactin subunit 2	DCTN2	0.430514	-0.289522	0.438612	-0.505361	0.436711	-0.295374	0.701803	-0.455687	0.447628	-0.166165	10	10	10	34.9	34.9	34.9	44.23	0	83.746	607800000	180	22.1154	23.3585	23.9769	22.8661	22.1442	22.0622	22.3957	22.1964	22.5586	22.3888	22.3166	22.3002	22.7186	22.1154	23.3585	23.9769	22.8661	22.1442	22.0622	22.3957	22.4345	19.856	23.138	22.6706	22.5915
Q13620;Q13619	Q13620;Q13619	Cullin-4B;Cullin-4A	CUL4B;CUL4A	0.840792	0.478294	0.0245661	0.0282855	0.666468	0.572867	1.50399	0.962067	NaN	NaN	6	6	6	8.2	8.2	8.2	103.98	0	12.974	25180000	13	18.5218	17.506	19.193	17.8084	18.905	18.0184	18.4841	19.1801	19.4173	18.4561	18.8285	18.9451	18.1313	18.5218	18.2244	19.2917	17.8084	18.905	18.0184	18.4841	17.9628	19.9	19.0178	18.3247	18.5151
Q13642	Q13642	Four and a half LIM domains protein 1	FHL1	0.112273	-0.136485	0.793027	0.822422	1.07397	0.682908	0.237601	0.282097	0.769549	0.745805	7	7	7	31	31	31	36.263	0	18.156	329950000	83	21.0791	20.0867	19.3105	19.8857	20.6719	21.0775	21.2842	20.9135	20.3199	21.1801	18.903	19.6329	21.1423	21.0791	20.0867	18.8474	19.8857	20.6719	21.0775	21.2842	21.4764	20.5811	19.3338	21.834	21.8855
Q13813	Q13813	Spectrin alpha chain, non-erythrocytic 1	SPTAN1	0.958099	0.290159	0.0159859	-0.00725505	1.07673	-0.63044	2.55074	-1.23847	3.08577	-1.52863	121	121	121	57.6	57.6	57.6	284.54	0	323.31	5141000000	991	25.7636	26.1071	25.515	25.9975	25.1599	26.0754	25.4536	26.2297	26.0593	25.7956	26.2021	25.7396	26.0622	25.7636	26.1071	25.515	25.9975	25.1599	26.0754	25.4536	25.9343	25.6836	25.6289	25.7987	25.7029
Q13835	Q13835	Plakophilin-1	PKP1	0.0362115	0.067617	0.720701	-0.932208	0.231595	0.443617	0.457892	0.726871	NaN	NaN	3	3	3	5.6	5.6	5.6	82.86	0	9.1734	23788000	8	18.9436	20.3359	18.1017	20.274	20.7357	17.232	17.8617	19.7415	18.6106	18.0744	20.373	19.4783	18.5433	18.4525	20.3359	20.1954	20.274	20.7357	17.232	18.5639	17.8411	18.697	20.3041	18.0396	18.6553
Q13838	Q13838	Spliceosome RNA helicase DDX39B	DDX39B	0.716201	-0.236756	1.61126	0.477438	0.371956	-0.170484	0.833456	-0.57443	0.419548	-0.389122	17	17	9	49.5	49.5	28.3	48.991	0	58.095	763120000	148	22.6436	22.8657	23.177	22.0716	22.9791	22.9588	22.7932	22.874	22.6083	22.4301	22.4649	22.7049	22.202	22.6436	22.8657	23.177	22.0716	22.9791	22.9588	22.7932	22.9394	23.2402	23.769	23.3326	22.9985
Q13867	Q13867	Bleomycin hydrolase	BLMH	0.816562	-0.638698	0.439513	-0.635745	0.591267	-0.497304	0.324114	0.332869	NaN	NaN	7	7	7	21.1	21.1	21.1	52.562	0	21.744	56721000	15	18.1372	17.9202	19.5711	20.1552	19.4481	19.8344	19.5791	18.4289	19.2507	18.5139	19.3237	18.2402	17.8206	17.9671	17.0521	20.2299	20.1552	19.4481	19.8344	19.5791	18.3942	19.1154	20.4355	17.3426	17.1884
Q13885	Q13885	Tubulin beta-2A chain	TUBB2A	3.08575	-3.11229	1.58166	-1.30815	2.14172	-2.26487	1.92769	-1.76446	NaN	NaN	22	6	1	69	24	2.7	49.906	0	50.369	257430000	73	22.2927	22.3552	23.909	20.3147	22.0028	21.3774	21.2995	18.8347	18.6573	17.7981	19.0714	21.2208	17.3593	22.2927	22.3552	23.909	20.3147	22.0028	21.3774	21.2995	20.5055	20.2894	20.1488	21.632	20.9926
Q14008	Q14008	Cytoskeleton-associated protein 5	CKAP5	0.968334	0.266214	0.0148419	0.00863143	0.659571	-0.700444	1.00348	-0.842833	1.2708	-1.15649	48	48	48	31.2	31.2	31.2	225.49	0	158.96	1308600000	322	23.3823	23.675	23.3511	23.8974	22.9328	23.9104	23.3198	23.6281	23.7982	23.6096	23.9227	23.7795	23.8324	23.3823	23.675	23.3511	23.8974	22.9328	23.9104	23.3198	23.5976	22.908	24.0403	23.3588	23.5548
Q14103	Q14103	Heterogeneous nuclear ribonucleoprotein D0	HNRNPD	0.965711	0.253647	2.08438	0.476598	0.591779	0.247896	0.278181	0.162403	0.146847	-0.0912441	13	13	12	33.8	33.8	31.5	38.434	0	93.467	1203700000	161	23.03	22.8222	22.27	22.6019	23.0366	22.919	23.2098	23.1609	22.8379	23.2341	22.9203	23.2425	23.1742	23.03	22.8222	22.27	22.6019	23.0366	22.919	23.2098	23.2657	23.1821	23.1042	23.3549	23.3477
Q14152	Q14152	Eukaryotic translation initiation factor 3 subunit A	EIF3A	0.595007	0.357845	1.16195	0.556195	0.69103	0.513088	0.000858589	0.000962621	0.527811	-0.356883	69	69	69	50.1	50.1	50.1	166.57	0	323.31	5557300000	769	25.8468	24.0002	25.1239	25.4874	24.6623	25.6335	25.5759	25.2625	25.2745	25.4198	26.1395	25.4348	25.7562	25.8468	24.0002	25.1239	25.4874	24.6623	25.6335	25.5759	25.8221	25.8265	25.4436	25.6831	25.7764
Q14157	Q14157	Ubiquitin-associated protein 2-like	UBAP2L	0.755219	-0.60564	1.14823	0.736377	0.126044	-0.124365	0.708689	0.375575	1.25363	1.11602	9	9	9	14	14	14	114.53	0	150.47	278820000	86	21.067	20.8193	20.9845	19.627	21.0867	20.4149	20.8183	18.6372	19.3578	21.0989	20.666	19.8949	20.841	21.067	20.8193	20.9845	19.627	21.0867	20.4149	20.8183	21.3602	21.8126	19.8416	21.8948	21.8915
Q14166	Q14166	Tubulin--tyrosine ligase-like protein 12	TTLL12	1.00983	-1.12251	0.593153	0.464642	0.203623	0.322655	0.00208852	-0.0044607	1.37927	0.956691	9	9	9	19.7	19.7	19.7	74.403	0	37.241	146270000	34	19.0049	20.5839	21.2653	17.4128	20.5229	19.487	20.2921	18.718	18.7355	18.0893	17.987	18.1985	20.3099	19.033	20.5839	21.2653	18.7998	20.5229	19.487	20.2921	20.1881	20.6829	20.1197	20.5948	20.3809
Q14197	Q14197	Peptidyl-tRNA hydrolase ICT1, mitochondrial	ICT1	0.39021	-0.300905	0.088462	0.161855	0.52223	-0.504552	1.75525	-0.929884	NaN	NaN	4	4	4	23.8	23.8	23.8	23.63	0	7.4126	85571000	19	18.6506	20.151	18.4906	20.1478	19.3025	19.9582	19.9268	19.1594	19.8576	18.79	18.5241	19.2645	19.7082	18.9536	20.151	18.3708	20.1478	19.3025	19.9582	19.9268	18.2994	20.8447	20.7644	20.0609	21.1744
Q14203	Q14203	Dynactin subunit 1	DCTN1	0.100915	-0.167608	0.432138	0.603282	0.100282	0.175168	0.0558256	-0.12051	0.0381425	-0.084452	31	31	31	32	32	32	141.69	0	151.35	679810000	130	21.6618	21.0451	19.165	21.8573	21.0862	22.9866	22.5712	21.5167	19.7163	22.066	21.857	20.6706	22.0591	21.6618	21.0451	19.3267	21.8573	21.0862	22.9866	22.5712	22.6613	20.2495	21.2246	22.7255	22.9788
Q14204	Q14204	Cytoplasmic dynein 1 heavy chain 1	DYNC1H1	0.175565	-0.106021	0.0316859	-0.0216099	0.558447	-0.684307	1.09156	-0.940971	0.789812	-0.83495	105	105	105	28.6	28.6	28.6	532.4	0	290.7	2506700000	505	24.4655	24.4865	23.7012	24.4925	24.1757	24.6978	24.6254	24.1471	23.267	24.5094	24.6307	24.5002	24.5763	24.4655	24.4865	23.7012	24.4925	24.1757	24.6978	24.6254	24.8022	23.7711	23.6592	24.4264	24.6581
Q14232	Q14232	Translation initiation factor eIF-2B subunit alpha	EIF2B1	0.870028	0.496084	0.939599	0.629254	1.61037	0.706821	1.76585	0.662308	NaN	NaN	4	4	4	18.4	18.4	18.4	33.712	0	7.919	40217000	19	17.569	18.2189	18.5046	17.6024	18.7331	18.1606	18.7911	18.0384	19.2358	18.6436	18.0609	18.7932	19.5586	17.7848	18.2189	19.3508	17.4027	18.7331	18.1606	18.7911	18.4311	19.4518	19.921	18.4038	18.3818
Q14247	Q14247	Src substrate cortactin	CTTN	0.470461	0.537348	0.789152	0.852828	0.0581624	-0.125008	0.0398621	-0.0659435	1.04646	-0.603291	26	26	26	49.8	49.8	49.8	61.585	0	181.54	945850000	220	23.1868	21.9767	19.6553	23.0361	22.5127	23.0042	23.1461	22.6454	22.4474	23.0547	23.3116	22.7192	23.2041	23.1868	21.9767	19.6553	23.0361	22.5127	23.0042	23.1461	23.5443	22.403	22.481	23.6272	23.8158
Q14257	Q14257	Reticulocalbin-2	RCN2	1.15448	-0.379111	0.211317	-0.140107	1.50288	-1.7382	3.0363	-0.871057	3.63987	-0.491946	12	12	12	43.5	43.5	43.5	36.876	0	156.68	810990000	164	23.1949	24.0236	24.1327	23.45	22.9245	23.3635	23.2302	22.9319	23.201	23.1683	22.9586	23.0778	23.2328	23.1949	24.0236	24.1327	23.45	22.9245	23.3635	23.2302	22.8934	24.0272	23.9608	23.0837	23.2251
Q14315	Q14315	Filamin-C	FLNC	0.685392	-0.630866	0.251991	0.293926	0.525503	-0.746187	0.787922	-0.940667	0.138908	-0.261398	38	30	30	20.4	16.4	16.4	291.02	0	99.222	422870000	122	19.9783	21.0536	21.5394	21.7844	21.5	22.0092	22.1266	19.7872	19.6764	21.7482	21.8211	20.4313	21.3145	19.9783	21.0536	21.5394	21.7844	21.5	22.0092	22.1266	22.0623	19.9635	21.0447	22.3976	22.7051
Q14498	Q14498	RNA-binding protein 39	RBM39	1.02547	0.713471	1.24388	0.901133	1.15226	0.995318	0.66854	0.669484	0.0245889	0.0353432	5	5	5	12.8	12.8	12.8	59.379	0	45.052	126240000	35	20.8168	17.9238	18.8167	19.1391	19.6295	19.1083	19.5989	20.265	19.2914	20.0235	19.9448	20.3128	20.186	20.8168	18.2037	19.6376	19.1391	19.6295	19.1083	19.5989	20.8146	20.358	18.9066	20.4885	20.7123
Q14558	Q14558	Phosphoribosyl pyrophosphate synthase-associated protein 1	PRPSAP1	0.0859136	0.140745	1.46349	1.32142	0.260495	0.581282	0.754852	1.23301	0.486344	0.980809	9	8	8	37.6	33.7	33.7	39.393	0	27.071	317150000	93	21.4698	21.3354	19.105	19.1633	19.3628	19.3349	20.2417	18.4417	19.0412	21.2508	20.303	20.6359	21.183	21.4698	21.3354	20.2675	19.1633	19.3628	19.3349	20.2417	21.3009	22.1491	19.6823	21.5986	22.7057
Q14566	Q14566	DNA replication licensing factor MCM6	MCM6	0.281608	-0.308292	1.68552	0.786273	0.148543	-0.281664	0.107031	0.148052	0.217324	0.38392	21	21	21	35	35	35	92.888	0	73.148	579960000	133	22.4605	20.9654	20.9959	21.6297	21.8122	21.5487	22.1583	19.8537	20.124	22.3185	21.5426	22.0116	22.2174	22.4605	20.9654	20.9959	21.6297	21.8122	21.5487	22.1583	22.8359	21.6483	22.0647	22.5252	22.782
Q14683	Q14683	Structural maintenance of chromosomes protein 1A	SMC1A	0.395455	-0.527896	0.712027	0.922371	0.0623053	-0.0826172	0.0616527	0.100853	NaN	NaN	15	15	15	16.1	16.1	16.1	143.23	0	29.624	141060000	40	17.7877	17.7453	19.7691	19.9118	20.1452	20.538	20.6623	18.9937	19.0809	18.9946	20.3258	18.9686	17.52	17.5624	16.9595	20.0213	19.9118	20.1452	20.538	20.6623	20.868	20.2663	18.9884	20.4598	20.8032
Q14697	Q14697	Neutral alpha-glucosidase AB	GANAB	1.13043	-1.21125	0.112719	-0.206005	0.0620211	-0.124611	0.125663	-0.227044	0.477369	0.827026	25	25	25	32.7	32.7	32.7	106.87	0	100.93	519770000	102	19.7403	20.2485	22.0609	21.0808	22.2052	21.9814	22.7048	18.4562	19.3706	20.9253	21.074	21.2308	20.2659	19.7403	20.2485	22.0609	21.0808	22.2052	21.9814	22.7048	21.3722	19.8699	19.1733	22.1535	22.2378
Q14766	Q14766	Latent-transforming growth factor beta-binding protein 1	LTBP1	0.315159	-0.381242	0.600657	0.847744	0.0408806	-0.0609649	0.236788	-0.25334	NaN	NaN	21	21	21	19.3	19.3	19.3	186.79	0	131.45	181790000	75	19.6795	20.6428	18.382	20.4749	19.2192	21.3867	19.2382	18.7134	19.3165	20.4532	20.4806	18.5101	19.4015	19.6795	20.6428	17.6887	20.4749	19.2192	21.3867	19.2382	21.5925	19.1767	18.9288	21.3834	22.0681
Q14839;Q8TDI0	Q14839	Chromodomain-helicase-DNA-binding protein 4	CHD4	0.231189	-0.400976	0.746841	1.04963	0.0221779	0.0467869	0.0298261	0.0610563	0.150941	0.292109	21	21	17	14.5	14.5	12.3	218	0	40.166	300300000	62	17.6306	19.3767	19.183	20.2941	20.1621	22.0376	21.4722	18.8016	18.8661	18.6722	21.2391	20.0372	20.112	18.204	19.3767	17.6644	20.2941	20.1621	22.0376	21.4722	20.9732	19.9335	19.9133	21.3425	21.9811
Q14974	Q14974	Importin subunit beta-1	KPNB1	1.40141	-0.693163	0.400255	0.276151	0.923935	0.515733	0.11225	0.124367	1.42847	0.81753	19	19	19	29.2	29.2	29.2	97.169	0	66.295	754980000	115	23.0784	21.962	24.0482	22.1426	23.1196	22.6156	23.0697	21.9876	22.0536	22.5172	22.2599	22.1157	22.0809	23.0784	21.962	24.0482	22.1426	23.1196	22.6156	23.0697	23.0028	23.4948	22.9017	23.1586	23.5542
Q15003	Q15003	Condensin complex subunit 2	NCAPH	0.763403	0.419843	2.92167	1.01752	0.047268	-0.0550434	0.264401	-0.272998	0.483035	-0.48094	10	10	10	20.2	20.2	20.2	82.562	0	29.007	188680000	40	20.9206	19.5866	19.4664	20.3422	19.9418	20.0003	20.6042	19.8683	20.0524	20.5225	20.7438	20.8995	21.1716	20.9206	19.5866	19.4586	20.3422	19.9418	20.0003	20.6042	21.0077	20.9087	21.1939	21.4842	21.319
Q15008	Q15008	26S proteasome non-ATPase regulatory subunit 6	PSMD6	1.10521	-0.544046	0.874079	-0.989678	0.15468	-0.126401	0.580639	-0.741711	0.130284	0.227218	15	15	15	33.2	33.2	33.2	45.531	0	52.025	479500000	89	21.367	21.583	20.7853	21.9073	21.3822	22.4234	22.0866	20.8939	20.3195	21.4007	21.422	21.0518	21.5348	21.367	21.583	20.7853	21.9073	21.3822	22.4234	22.0866	21.8566	18.8785	18.6102	21.2606	21.2847
Q15019	Q15019	Septin-2	2002-09-01	0.240917	0.0909496	5.89794	1.23949	0.150797	0.148872	0.65128	0.475861	0.225228	0.275641	10	10	10	41.8	41.8	41.8	41.487	0	55.907	386070000	78	21.4035	20.935	20.9525	20.8826	20.7995	20.9228	21.4714	21.0117	20.7486	21.555	21.0194	21.0925	21.4333	21.4035	20.935	20.9525	20.8826	20.7995	20.9228	21.4714	22.2486	21.9375	22.3224	22.3746	22.4463
Q15021;REV__Q02790	Q15021	Condensin complex subunit 1	NCAPD2	0.0557218	-0.0630912	1.22124	0.720228	0.0367995	-0.0351855	0.0332206	0.0454293	0.101852	-0.128766	10	10	10	10	10	10	157.18	0	19.786	193870000	48	20.6763	20.2168	19.1304	20.1436	19.9606	20.2931	20.5363	18.4242	19.8943	21.0055	20.7541	19.8279	20.5358	20.6763	20.2168	19.5117	20.1436	19.9606	20.2931	20.5363	21.4443	19.6733	20.0953	21.4231	21.592
Q15024	Q15024	Exosome complex component RRP42	EXOSC7	0.18685	0.202461	2.43832	1.08221	0.663392	0.345068	1.70986	0.925516	NaN	NaN	5	5	5	25.8	25.8	25.8	31.821	0	51.785	64835000	36	18.8009	19.1377	17.722	18.8892	19.1084	19.0682	18.8716	18.3275	20.114	19.8555	19.7904	18.125	17.8006	18.8165	19.1377	18.6533	17.6631	19.1084	19.0682	18.8716	19.7134	20.8685	19.8751	19.4031	19.8242
Q15029	Q15029	116 kDa U5 small nuclear ribonucleoprotein component	EFTUD2	1.09471	0.331112	2.09397	0.749553	0.284767	-0.468178	0.741507	-0.971952	0.960027	-1.66628	25	24	24	38.7	37.7	37.7	109.43	0	101.5	906950000	190	22.9958	22.6593	21.9355	22.38	22.0036	22.8097	22.7596	22.7986	22.7444	22.896	22.8535	22.7612	22.9702	22.9958	22.6593	21.9355	22.38	22.0036	22.8097	22.7596	23.3322	23.2307	22.4233	23.5103	23.5037
Q15046	Q15046	Lysine--tRNA ligase	KARS	0.134368	-0.243534	1.6995	1.24934	0.143395	-0.28794	0.157984	0.220315	0.277632	0.399824	20	20	20	37.4	37.4	37.4	68.047	0	82.003	705620000	118	22.3848	21.4325	19.3978	21.6658	22.2508	22.5906	22.399	21.4316	18.8012	22.6568	22.0417	21.4995	22.4976	22.3848	21.4325	19.3978	21.6658	22.2508	22.5906	22.399	23.0396	22.8144	22.9114	22.9228	23.1918
Q15056	Q15056	Eukaryotic translation initiation factor 4H	EIF4H	2.8846	-2.17041	0.913747	-0.639827	0.0379351	-0.0426785	0.640664	-0.80385	1.34862	1.17194	8	8	7	34.3	34.3	30.6	27.385	0	18.986	246370000	60	20.1392	21.2182	21.8603	20.1206	21.7953	21.4141	21.4444	19.8248	19.3072	18.4049	17.0626	20.0358	19.1926	20.1392	21.2182	21.8603	20.1206	21.7953	21.4141	21.4444	20.321	19.4553	20.2746	20.8259	20.8496
Q15057;Q15027	Q15057	Arf-GAP with coiled-coil, ANK repeat and PH domain-containing protein 2	ACAP2	1.22322	-0.487774	0.759095	-0.538702	0.745321	-0.81215	0.794453	-0.67458	0.169225	-0.186806	38	38	37	57.2	57.2	55.9	88.028	0	323.31	1880800000	361	23.679	24.6446	23.7639	24.4687	23.2082	24.4806	23.8245	23.3889	23.2809	23.4357	23.8433	23.4457	23.7384	23.679	24.6446	23.7639	24.4687	23.2082	24.4806	23.8245	23.9105	22.3367	22.5489	24.0126	23.9996
Q15084	Q15084	Protein disulfide-isomerase A6	PDIA6	0.122644	0.107495	0.12137	0.100342	0.130147	-0.168977	0.51334	0.350321	0.525486	0.242826	10	10	10	36.6	36.6	36.6	48.121	0	30.029	447920000	67	22.1034	20.9392	23.0801	21.1945	22.3632	21.8984	22.2488	22.2039	21.618	22.3583	21.5187	22.4108	22.3877	22.1034	20.9392	23.0801	21.1945	22.3632	21.8984	22.2488	21.8166	22.1693	22.5213	21.8967	21.8412
Q15181	Q15181	Inorganic pyrophosphatase	PPA1	0.634676	-0.589982	0.0345521	0.057649	0.648428	-0.592261	0.346865	-0.454501	0.265689	0.287567	11	11	11	51.9	51.9	51.9	32.66	0	37.161	503450000	100	21.4455	21.1996	22.0459	19.5958	22.0159	22.0647	22.1646	20.816	19.563	21.1613	20.8752	21.4592	21.6128	21.4455	21.1996	22.0459	19.5958	22.0159	22.0647	22.1646	21.6476	20.1032	20.0655	22.5859	22.299
Q15185	Q15185	Prostaglandin E synthase 3	PTGES3	3.16563	-2.71783	1.13018	-1.47792	0.172406	-0.20552	0.296178	-0.437431	2.32748	1.9997	5	5	5	29.4	29.4	29.4	18.697	0	15.628	386960000	32	20.0243	21.6936	22.2575	21.3881	21.0804	22.2601	22.5121	18.2697	19.4266	18.8251	18.2718	21.0181	17.4956	20.0243	21.6936	22.2575	21.3881	21.0804	22.2601	22.5121	18.8004	20.5466	20.6632	17.3176	21.3195
Q15208	Q15208	Serine/threonine-protein kinase 38	STK38	1.17632	-0.509215	0.651057	-0.355658	0.411528	-0.256736	0.111874	-0.116175	0.443042	0.39304	33	33	26	69.2	69.2	59.4	54.19	0	323.31	11954000000	1090	25.9243	26.6763	26.8276	26.5652	26.1383	27.3453	26.3422	25.5332	25.9135	26.2244	26.7718	25.9421	25.8332	25.9243	26.6763	26.8276	26.5652	26.1383	27.3453	26.3422	26.6186	25.2947	25.8648	26.4247	26.6532
Q15233	Q15233	Non-POU domain-containing octamer-binding protein	NONO	0.589072	-0.358816	0.25201	0.208224	0.677736	-0.58462	0.320604	-0.316354	0.0342911	0.0424623	26	26	24	58	58	56.3	54.231	0	158.31	1474900000	186	23.0784	23.2831	22.2677	22.94	23.6586	24.0581	23.6527	22.8326	22.2475	23.246	23.6082	22.6058	22.9687	23.0784	23.2831	22.2677	22.94	23.6586	24.0581	23.6527	23.8117	22.4492	22.892	23.9699	24.1064
Q15293	Q15293	Reticulocalbin-1	RCN1	1.55919	-1.14291	0.326197	0.426962	0.11727	0.209222	0.120964	0.179892	2.00535	1.67144	12	12	12	42	42	42	38.89	0	57.445	293410000	58	20.3932	19.8379	19.5103	20.7816	21.2762	21.7391	21.6563	19.3509	20.117	20.0451	20.4836	18.9488	18.6497	20.3932	19.8379	18.6567	20.7816	21.2762	21.7391	21.6563	21.0842	19.6957	20.12	21.8544	21.7955
Q15365;P57723	Q15365	Poly(rC)-binding protein 1	PCBP1	0.154763	0.116179	0.293576	0.19581	0.123223	0.105341	0.295406	0.196334	0.248439	0.0801557	13	13	9	57.9	57.9	45.2	37.497	0	83.653	1090000000	190	23.3766	23.3133	21.685	22.6146	23.6481	23.1579	23.3992	23.2982	22.6506	23.3385	23.3586	23.1197	23.0983	23.3766	23.3133	21.685	22.6146	23.6481	23.1579	23.3992	23.351	22.8493	23.3749	23.3651	23.1637
Q15366;P57721	Q15366;P57721	Poly(rC)-binding protein 2;Poly(rC)-binding protein 3	PCBP2;PCBP3	0.00849732	0.0205802	0.00844846	0.0221197	0.213949	-0.571455	0.454074	-0.904026	0.638995	-0.926485	9	5	5	32.9	20.5	20.5	38.58	0	10.861	441280000	44	21.8471	21.9982	23.9288	17.442	22.449	21.619	22.1182	21.6934	21.0646	21.9648	21.8018	21.6575	21.7148	21.8471	21.9982	23.9288	17.4204	22.449	21.619	22.1182	22.1407	21.3261	19.8892	21.9232	22.2012
Q15369	Q15369	Transcription elongation factor B polypeptide 1	TCEB1	0.564422	-0.493554	0.071494	0.055836	0.312731	0.317431	0.141218	-0.209832	NaN	NaN	4	4	4	50	50	50	12.473	0	16.866	119890000	32	19.3199	19.8146	18.6025	19.4148	20.3868	20.1225	20.5195	19.1654	17.734	19.7301	20.3372	19.1575	19.355	19.3199	19.8146	18.6841	19.4148	20.3868	20.1225	20.5195	19.4244	20.0945	19.6341	19.8028	19.8604
Q15370	Q15370	Transcription elongation factor B polypeptide 2	TCEB2	1.4326	-1.27043	1.56019	-1.28676	0.00304598	0.00584911	0.449845	-0.539162	NaN	NaN	6	6	6	45.8	45.8	45.8	13.133	0	28.981	134400000	15	18.1643	19.8772	19.3233	20.2143	21.0592	21.0737	21.3196	19.3407	18.7657	18.7158	17.6238	19.5538	19.2619	18.9162	19.8772	18.5206	20.2143	21.0592	21.0737	21.3196	18.4722	19.2233	19.4432	18.2445	18.2267
Q15393	Q15393	Splicing factor 3B subunit 3	SF3B3	2.59531	0.714432	2.66477	0.814914	0.404861	-0.31132	0.401279	-0.22474	3.0788	-0.939172	37	37	37	41	41	41	135.58	0	219.58	3246600000	524	25.1495	24.4669	24.2286	24.6409	23.7728	24.8344	24.5737	25.1778	25.1216	25.2464	25.3913	25.2136	25.2789	25.1495	24.4669	24.2286	24.6409	23.7728	24.8344	24.5737	25.3261	25.4393	25.786	25.0783	25.1106
Q15417;Q99439	Q15417	Calponin-3	CNN3	0.496346	-1.25337	0.238542	0.66631	0.204753	-0.620479	0.0207695	-0.0838807	NaN	NaN	5	5	5	23.4	23.4	23.4	36.413	0	11.836	1738400000	22	19.7678	22.1722	19.147	17.0821	22.9371	23.3116	22.763	18.7405	19.0179	19.7748	23.4681	19.1563	18.4771	18.847	22.1722	18.9592	17.9351	22.9371	23.3116	22.763	22.6504	19.7622	18.97	22.906	22.8845
Q15427	Q15427	Splicing factor 3B subunit 4	SF3B4	1.37384	1.04284	0.478949	0.634727	0.297971	0.362178	0.167433	-0.24225	1.57058	-1.00582	6	6	6	22.2	22.2	22.2	44.385	0	43.407	293580000	64	21.6354	20.8492	18.6552	21.7999	21.0303	21.3792	21.5467	22.3936	21.6774	22.0847	22.1112	21.8046	22.0963	21.6354	20.8492	18.3841	21.7999	21.0303	21.3792	21.5467	22.2545	22.0872	22.3318	21.7306	19.5146
Q15459	Q15459	Splicing factor 3A subunit 1	SF3A1	1.79084	0.378065	1.68003	0.578174	0.723167	-0.716741	0.773112	-0.459775	1.57727	-0.83784	27	27	27	40.5	40.5	40.5	88.885	0	117.3	793170000	164	22.8168	22.279	22.1793	22.6414	22.0908	22.7428	22.4368	22.8465	22.7362	22.7368	23.138	22.6628	22.88	22.8168	22.279	22.1793	22.6414	22.0908	22.7428	22.4368	23.3324	22.1234	22.927	23.1963	23.4515
Q15517	Q15517	Corneodesmosin	CDSN	0.0121386	0.0279034	1.39253	-1.63438	0.17737	-0.347566	0.25413	-0.562474	NaN	NaN	4	4	4	17	17	17	51.522	0	20.266	67766000	11	20.6256	21.4545	18.0796	22.2728	20.4482	19.4074	17.9338	19.3038	19.7213	18.9774	21.3719	19.4865	21.4967	19.5002	21.4545	19.268	22.2728	20.4482	19.4074	17.4731	17.858	19.3132	18.9556	17.8683	18.59
Q15637	Q15637	Splicing factor 1	SF1	0.538935	0.56851	0.7986	0.85224	0.55606	0.655379	0.223443	0.292478	0.0426291	-0.0545219	6	6	6	10.6	10.6	10.6	68.329	0	13.404	157290000	58	20.8859	20.2047	18.9331	17.46	20.5751	19.5655	20.3231	20.4751	19.7193	19.9596	20.8117	20.1495	20.5364	20.8859	20.2047	18.8561	17.1988	20.5751	19.5655	20.3231	20.8787	20.1672	19.5547	21.0044	20.8052
Q15691	Q15691	Microtubule-associated protein RP/EB family member 1	MAPRE1	0.634323	-0.524802	1.29863	0.865866	0.436401	-0.517117	0.452518	-0.381539	NaN	NaN	7	7	7	37.3	37.3	37.3	29.999	0	26.251	223290000	47	20.5679	20.1149	20.4027	18.9953	20.6184	20.0817	20.9242	18.4082	19.7376	19.9536	19.8978	19.2653	21.0503	20.5679	20.1149	20.4027	18.9953	20.6184	20.0817	20.9242	20.8823	20.157	20.2364	21.6126	21.8306
Q15717	Q15717	ELAV-like protein 1	ELAVL1	1.16636	-0.727584	0.133306	-0.13932	0.0620223	0.0510563	0.944469	-0.576528	NaN	NaN	8	8	8	28.5	28.5	28.5	36.091	0	5.1772	95287000	15	18.5382	19.537	20.381	20.1206	19.979	19.7442	19.7187	19.3967	19.8418	18.8162	17.7935	19.3156	18.7725	19.6522	19.537	20.381	20.1206	19.979	19.7442	19.7187	17.837	19.4408	19.807	20.3535	20.5116
Q15750	Q15750	TGF-beta-activated kinase 1 and MAP3K7-binding protein 1	TAB1	0.172208	0.102588	0.509149	0.30004	0.601503	-0.301383	0.91817	-0.425835	2.06416	-0.528423	26	26	26	74.8	74.8	74.8	54.643	0	312.51	3494600000	538	24.9039	25.6321	25.591	25.2141	24.1193	25.2908	24.684	25.3131	25.298	25.1587	25.3978	24.7985	25.0224	24.9039	25.6321	25.591	25.2141	24.1193	25.2908	24.684	25.1253	25.8886	25.9327	25.1919	25.298
Q15942	Q15942	Zyxin	ZYX	0.334697	0.274328	1.77283	0.473506	0.251221	-0.179959	0.0953831	0.0898292	NaN	NaN	9	9	9	25.7	25.7	25.7	61.277	0	23.335	105930000	31	19.7641	19.5128	18.2431	20.0501	20.2082	19.5109	19.577	18.5556	20.2892	19.8493	20.3833	20.0193	19.8632	19.7641	19.5128	19.4821	20.0501	20.2082	19.5109	19.577	19.6163	20.4426	20.457	20.2661	20.3266
Q16181;Q6ZU15	Q16181	Septin-7	2007-09-01	0.192712	-0.191231	1.33273	0.967374	0.704105	0.531707	0.00764508	-0.0125045	0.00153916	-0.0025053	12	12	12	37.3	37.3	37.3	50.679	0	33.983	241800000	39	20.8093	19.8713	19.3868	20.2215	19.6146	20.5698	20.932	18.5412	19.5097	20.7976	20.5297	20.3817	20.2973	20.8093	19.8713	18.9117	20.2215	19.6146	20.5698	20.932	21.4137	20.6787	19.5767	21.6966	21.6184
Q16186	Q16186	Proteasomal ubiquitin receptor ADRM1	ADRM1	0.556325	0.142127	1.72499	0.623031	0.604834	-0.411324	1.02851	0.415904	0.596887	0.273777	7	7	7	19.4	19.4	19.4	42.153	0	213.88	323860000	113	21.8219	21.2191	21.8952	21.4933	21.358	21.5553	21.8655	21.7329	22.0402	21.681	21.5651	21.6908	21.7498	21.8219	21.2191	21.8952	21.4933	21.358	21.5553	21.8655	21.6923	22.818	22.9565	22.0599	21.9322
Q16527	Q16527	Cysteine and glycine-rich protein 2	CSRP2	1.01574	-0.329263	1.74611	0.511004	0.361396	0.231545	1.03009	0.474525	NaN	NaN	8	8	8	55.4	55.4	55.4	20.954	0	9.0579	71584000	17	18.9576	19.1807	19.4838	18.9799	19.1128	19.2557	19.4193	19.5056	18.6224	19.2388	18.7769	18.3283	18.7438	19.7258	19.1807	19.8241	18.9799	19.1128	19.2557	19.4193	19.5501	20.421	19.6228	19.703	20.1688
Q16531	Q16531	DNA damage-binding protein 1	DDB1	0.717831	-0.991767	0.104027	0.13994	0.53368	-0.757994	0.737765	-1.11738	0.250414	-0.46709	32	32	32	34.8	34.8	34.8	126.97	0	97.792	646970000	96	22.1835	22.1728	19.8092	21.9697	22.2601	23.1781	23.0514	22.2372	18.2026	21.8733	21.3931	21.2463	21.6324	22.1835	22.1728	19.8092	21.9697	22.2601	23.1781	23.0514	22.6391	21.3014	21.724	22.5471	22.7748
Q16540	Q16540	39S ribosomal protein L23, mitochondrial	MRPL23	0.606054	-0.692382	0.120159	-0.209929	0.045524	-0.08666	0.700292	-0.79758	NaN	NaN	3	3	3	26.8	26.8	26.8	17.781	0	11.798	42690000	19	18.1898	20.7192	19.6354	20.5532	17.9834	19.2353	19.297	19.2166	18.1262	18.2836	19.5876	19.6825	17.1892	18.0787	20.7192	18.185	20.5532	17.6894	19.2353	19.297	17.816	19.7781	20.8422	18.0092	18.7873
Q16543	Q16543	Hsp90 co-chaperone Cdc37;Hsp90 co-chaperone Cdc37, N-terminally processed	CDC37	3.99353	-4.53093	3.56059	-4.05387	2.49118	-3.48522	3.15441	-4.24452	0.154516	0.267184	23	23	23	42.6	42.6	42.6	44.468	0	244.76	4503900000	225	23.0552	27.9976	27.7397	27.3531	27.6113	28.0355	26.7802	23.1599	21.7443	22.3424	21.5235	22.7363	22.9416	23.0552	27.9976	27.7397	27.3531	27.6113	28.0355	26.7802	21.7888	24.0372	22.7921	22.9233	22.8666
Q16555	Q16555	Dihydropyrimidinase-related protein 2	DPYSL2	0.0459023	-0.0447158	1.45022	0.985409	0.460352	0.440482	0.553857	0.563088	NaN	NaN	8	6	6	22.2	15.9	15.9	62.293	0	8.721	94888000	23	17.6421	19.2791	18.733	18.2672	19.329	19.2556	19.7856	18.1604	18.9198	18.6344	19.543	18.9114	18.9556	19.686	19.2791	20.1597	17.5659	19.329	19.2556	19.7856	20.5994	19.1068	20.2214	20.7062	20.7398
Q16576	Q16576	Histone-binding protein RBBP7	RBBP7	0.828782	-0.477019	0.0635594	0.0700368	0.0700375	-0.122562	0.374189	0.378911	1.26655	0.85593	14	14	9	41.4	41.4	35.3	47.82	0	157.28	1084400000	122	22.063	21.9007	21.4773	22.7107	22.7157	23.4968	23.0986	21.7706	22.0201	22.3725	22.1217	21.7024	22.1186	22.063	21.9007	21.4773	22.7107	22.7157	23.4968	23.0986	22.6517	22.0143	21.3841	23.0187	23.1777
Q16629	Q16629	Serine/arginine-rich splicing factor 7	SRSF7	1.16265	-1.16112	0.413133	0.667232	0.353245	0.660779	0.434081	0.670511	1.48828	1.49973	6	6	5	23.5	23.5	23.5	27.366	0	18.527	256910000	25	18.4335	19.0936	18.9209	21.0435	20.5524	21.3607	21.2291	18.8975	20.0743	18.6146	18.2449	19.4856	18.2595	18.196	17.2682	19.0433	21.0435	20.5524	21.3607	21.2291	20.7532	19.7089	19.3292	21.5037	20.9541
Q16630	Q16630	Cleavage and polyadenylation specificity factor subunit 6	CPSF6	0.700951	0.286769	0.491486	-0.513803	1.02446	-1.25167	0.734108	-0.974376	1.0172	-1.14098	12	12	12	25.6	25.6	25.6	59.209	0	183.33	984150000	125	22.465	22.9491	22.5649	23.2462	22.5959	23.6581	23.0747	23.1684	23.2008	22.7125	23.5062	23.1984	23.5518	22.465	22.9491	22.5649	23.2462	22.5959	23.6581	23.0747	23.184	22.7315	19.9357	23.1174	22.664
Q16637	Q16637	Survival motor neuron protein	SMN1	0.0810488	-0.102365	0.211644	0.248623	0.819199	-0.59003	0.0434588	-0.0601963	NaN	NaN	7	7	7	38.8	38.8	38.8	31.848	0	48.343	80462000	20	18.4431	20.727	19.5025	18.5872	19.8606	19.886	19.6339	18.2647	19.3276	18.5148	20.2022	19.7547	20.442	18.4654	20.727	18.7842	17.6781	19.8606	19.886	19.6339	20.3824	19.4058	18.8038	20.114	19.1722
Q16643	Q16643	Drebrin	DBN1	0.555914	-0.513042	0.842493	0.704576	0.201693	0.244548	0.0202401	0.0247711	NaN	NaN	9	9	9	26.7	26.7	26.7	71.428	0	82.573	187800000	55	21.165	19.1726	19.6406	20.187	20.2582	20.1196	20.5074	19.5748	19.2003	17.917	20.3929	20.3455	20.3916	21.165	19.1726	18.7811	20.187	20.2582	20.1196	20.5074	21.3026	19.4821	19.9869	21.2605	21.4029
Q16836	Q16836	Hydroxyacyl-coenzyme A dehydrogenase, mitochondrial	HADH	0.756548	-1.3894	1.34917	-1.85636	0.614854	-1.29203	0.400351	-0.832383	NaN	NaN	3	3	3	21	21	21	34.293	0.0004845	2.7478	48085000	8	17.5455	22.0564	23.0999	20.4932	21.6273	18.7871	17.8311	18.0256	19.7464	18.3021	19.9988	18.938	17.8874	19.0776	22.0564	23.0999	20.4932	21.6273	18.9014	18.1893	18.5993	19.949	19.3164	18.0738	17.8006
Q16878	Q16878	Cysteine dioxygenase type 1	CDO1	0.451087	-0.90825	0.390476	-0.9091	0.096689	-0.256856	0.3166	-0.752179	NaN	NaN	2	2	2	7.5	7.5	7.5	22.972	0.0013257	2.1728	272150000	5	18.3975	17.7814	19.9714	17.7445	19.7633	24.2448	20.1056	19.2456	19.4361	18.4973	18.179	18.9815	18.5042	18.491	17.6854	19.9714	16.7458	19.7633	24.2448	20.1056	17.9811	20.2368	19.3146	17.9428	18.6049
Q16891	Q16891	MICOS complex subunit MIC60	IMMT	0.714626	-0.570812	0.537342	0.277443	0.0935974	-0.0698548	0.0218509	-0.0203034	NaN	NaN	13	13	13	26.1	26.1	26.1	83.677	0	17.965	144220000	34	20.041	19.9749	19.8828	19.6344	20.1104	20.4797	20.7364	20.9195	19.9827	20.0442	19.6105	18.6331	18.1219	20.041	19.9749	19.2414	19.6344	20.1104	20.4797	20.7364	20.2264	20.1352	19.7145	20.8179	20.5764
Q29RF7	Q29RF7	Sister chromatid cohesion protein PDS5 homolog A	PDS5A	0.478759	0.538975	2.46374	1.28633	0.252418	0.278818	0.718697	0.569395	NaN	NaN	6	6	6	8.3	8.3	8.3	150.83	0	99.439	56221000	43	20.0223	17.8206	19.515	17.982	18.7957	18.0149	18.93	18.7404	21.1573	19.7751	18.0605	18.8769	18.9785	20.0223	18.1119	18.5451	17.4542	18.7957	18.0149	18.93	20.0733	20.0105	19.9823	19.7594	19.5966
Q2NL82	Q2NL82	Pre-rRNA-processing protein TSR1 homolog	TSR1	0.00305978	0.00440593	0.785681	0.651322	0.326714	0.326826	0.211011	-0.254462	NaN	NaN	5	5	5	9.7	9.7	9.7	91.809	0	6.6497	40061000	15	19.4226	20.0094	19.8888	17.1349	19.2059	18.9417	17.4519	19.13	19.1665	18.403	18.7534	18.4657	19.2979	19.4226	20.0094	19.3368	17.4169	19.2059	18.9417	17.3699	19.953	19.6989	19.2555	19.2207	19.5101
Q32MZ4	Q32MZ4	Leucine-rich repeat flightless-interacting protein 1	LRRFIP1	1.02781	0.50689	1.15191	0.97414	1.04857	1.11582	0.986751	0.622588	0.233979	-0.112903	11	11	10	21.3	21.3	19.8	89.252	0	286.23	148540000	75	20.4769	18.5358	19.5247	19.335	19.9949	19.7994	20.1813	20.212	19.8326	20.4817	20.3971	20.1052	20.1683	20.4769	17.3418	18.2496	19.335	19.9949	19.7994	20.1813	20.5376	19.7628	20.0846	20.5541	20.6626
Q32P28	Q32P28	Prolyl 3-hydroxylase 1	LEPRE1	1.09318	0.798765	0.581896	0.476365	1.56978	0.870458	0.307688	0.347937	1.3397	-0.78582	5	5	5	8	8	8	83.393	0	7.151	86499000	33	20.2796	17.7969	18.3459	19.2813	19.1354	18.554	19.6221	19.3797	19.4546	20.8318	19.6482	19.2243	20.267	20.2796	17.9109	19.3884	19.2813	19.1354	18.554	19.6221	20.4751	18.8969	18.7704	19.7733	20.1446
Q3V6T2	Q3V6T2	Girdin	CCDC88A	0.113469	0.190763	0.103007	0.147551	0.134811	-0.19429	0.690345	-0.880874	0.963665	-1.00335	32	32	32	22.9	22.9	22.9	216.04	0	171.85	297170000	133	20.2152	20.4732	17.9255	21.7113	20.799	22.3561	21.138	20.3054	19.8846	20.6991	21.8233	21.07	21.3208	20.2152	20.4732	19.5666	21.7113	20.799	22.3561	21.138	21.4105	19.9461	19.6686	21.6444	22.1739
Q3ZCM7	Q3ZCM7	Tubulin beta-8 chain	TUBB8	2.83572	-4.09992	2.3766	-4.03921	2.67622	-4.12552	1.87668	-3.05156	NaN	NaN	10	2	2	24.5	7.4	7.4	49.775	0	51.911	502380000	77	18.6491	24.9334	25.4229	22.5858	23.2921	23.3843	22.797	19.1156	20.5036	17.8342	17.997	18.7539	19.2514	17.9177	24.9334	25.4229	22.5858	23.2921	23.3843	22.797	18.2154	19.846	20.8248	18.7669	18.6047
Q3ZCQ8	Q3ZCQ8	Mitochondrial import inner membrane translocase subunit TIM50	TIMM50	1.41329	-1.26918	1.70575	-1.37362	1.24497	-1.00375	1.87352	-1.28391	NaN	NaN	3	3	3	11.6	11.6	11.6	39.646	0	24.582	38981000	21	17.6764	21.4018	21.3805	20.1391	20.21	19.9246	19.7424	18.7696	18.492	19.5027	18.6987	18.2332	19.0957	18.4268	21.4018	21.3805	20.1391	20.21	19.9246	19.7424	18.4967	19.7122	19.52	18.8919	17.7046
Q4G0J3	Q4G0J3	La-related protein 7	LARP7	0.197492	-0.205161	1.00776	0.764646	0.101929	0.0688398	0.314994	0.362285	NaN	NaN	8	8	8	19.1	19.1	19.1	66.898	0	149.99	72406000	28	18.8986	18.345	18.6747	19.631	19.497	19.684	19.5502	18.9704	19.3155	17.9508	19.0882	18.0094	20.5322	19.7574	17.0552	18.6348	19.631	19.497	19.684	19.5502	20.033	19.2834	20.2942	19.933	19.894
Q4VCS5	Q4VCS5	Angiomotin	AMOT	0.113378	0.165306	1.62535	1.22342	0.0949374	0.213261	0.262527	0.362467	0.0826441	0.0999994	23	23	23	27.9	27.9	27.9	118.08	0	155.76	519480000	133	21.9316	20.4923	19.0366	21.3935	21.6566	21.7874	21.9206	21.2981	19.8108	22.095	22.1686	20.8754	21.7884	21.9316	20.4923	19.085	21.3935	21.6566	21.7874	21.9206	22.4092	21.6144	22.1808	22.5356	22.9786
Q53EL6	Q53EL6	Programmed cell death protein 4	PDCD4	0.106401	-0.19223	2.17228	1.59847	0.310057	0.619155	0.754387	0.981739	0.801246	1.14875	18	18	18	47.1	47.1	47.1	51.735	0	107.88	517850000	102	22.8954	20.0682	20.7591	19.8084	19.8695	20.729	21.7078	19.8997	18.5332	21.556	20.7199	20.7716	22.3698	22.8954	20.0682	20.7591	19.8084	19.8695	20.729	21.7078	22.6748	22.0708	22.0816	22.4083	22.3955
Q58FF8	Q58FF8	Putative heat shock protein HSP 90-beta 2	HSP90AB2P	3.29688	-3.70914	1.01467	-1.84231	2.34086	-2.99322	1.0608	-1.89758	2.63445	1.3526	12	2	2	25.7	4.5	4.5	44.348	0	14.438	353830000	71	19.1744	23.7726	25.0527	22.8595	22.7479	22.2151	22.4471	18.9488	19.2355	18.0577	18.734	19.5936	18.835	18.2392	23.7726	25.0527	22.8595	22.7479	22.2151	22.4471	18.475	20.2969	19.7245	22.3169	21.7107
Q5RKV6	Q5RKV6	Exosome complex component MTR3	EXOSC6	0.167129	-0.138498	0.261381	0.193433	0.133179	0.119401	0.538343	0.250197	NaN	NaN	4	4	4	23.5	23.5	23.5	28.235	0	7.4889	45831000	26	19.5441	18.5761	19.3164	19.1074	18.6217	18.973	18.9364	19.0274	20.1237	18.3668	17.9456	18.4526	19.3172	19.5441	18.5761	18.7536	19.1074	18.6217	18.973	18.9364	17.9986	20.0824	19.7824	19.2123	18.8182
Q5T5U3	Q5T5U3	Rho GTPase-activating protein 21	ARHGAP21	1.10142	0.814369	0.995017	0.803309	0.570619	-0.360427	0.66035	-0.541694	2.45277	-1.2353	16	16	16	13.2	13.2	13.2	217.33	0	157.47	147820000	97	20.8201	19.6856	18.2378	20.3355	19.5753	20.809	20.0078	20.9959	19.8319	20.978	21.3501	20.3436	20.9335	20.8201	19.6856	17.7238	20.3355	19.5753	20.809	20.0078	20.8841	20.3141	20.5423	20.7969	21.0232
Q5T653	Q5T653	39S ribosomal protein L2, mitochondrial	MRPL2	2.62948	-1.54877	0.623142	-0.646877	0.312428	-0.283359	0.236116	-0.18057	NaN	NaN	3	3	3	16.1	16.1	16.1	33.3	0	17.176	72228000	12	18.4428	19.9352	19.9446	20.4244	19.5065	20.0754	19.5881	17.8894	19.1216	18.6337	18.7166	17.168	17.3926	18.2301	19.9352	19.2221	20.4244	19.5065	20.0754	19.5881	17.6251	19.2462	20.063	19.5405	17.3587
Q5T749	Q5T749	Keratinocyte proline-rich protein	KPRP	0.660421	-1.03072	1.90312	-2.39235	0.51001	-1.28502	0.393502	-0.854208	0.0347835	0.0773455	21	21	21	49.9	49.9	49.9	64.135	0	57.153	330930000	91	20.3346	21.2439	20.6433	24.8508	22.5766	22.719	21.0426	20.3966	21.0987	21.818	22.1914	18.8181	20.9879	20.3346	21.2439	20.6911	24.8508	22.5766	22.719	21.0426	20.5406	19.8863	20.3768	20.3054	17.3109
Q5T750	Q5T750	Skin-specific protein 32	XP32	0.592881	0.633986	1.17851	-1.17473	0.329833	-0.575939	0.448445	-0.61495	0.8335	-0.858151	7	7	7	26.4	26.4	26.4	26.238	0	7.7316	124210000	25	19.5864	19.7444	18.9486	22.4095	19.8197	20.9457	19.9859	20.9633	20.95	21.2397	21.3148	19.5393	21.0313	19.5864	19.7444	19.0811	22.4095	19.8197	20.9457	19.9859	20.1697	19.4329	19.412	19.3926	18.3057
Q5UIP0	Q5UIP0	Telomere-associated protein RIF1	RIF1	0.292567	-0.301657	0.31191	-0.286547	0.985522	-0.612125	0.650739	-0.505151	NaN	NaN	16	16	16	10.2	10.2	10.2	274.46	0	37.608	42771000	24	19.7789	18.4201	19.3209	19.8475	19.5165	19.7379	19.729	19.4794	19.4495	19.7526	20.4634	17.543	18.3742	19.7789	18.3275	19.0845	19.8475	19.5165	19.7379	19.729	19.641	19.4425	19.6759	18.0805	20.0284
Q5W0B1	Q5W0B1	RING finger protein 219	RNF219	0.383061	0.344103	0.0529292	0.0942027	0.357739	0.661155	0.307989	-0.623697	0.824971	-1.03017	24	24	24	37.3	37.3	37.3	81.116	0	94.14	586840000	135	22.2405	22.1354	19.9064	22.4643	21.6136	22.726	21.5579	22.2831	21.8986	22.3781	22.5418	21.6341	22.1667	22.2405	22.1354	18.9412	22.4643	21.6136	22.726	21.5579	22.5292	20.4394	20.6387	22.3731	22.5816
Q6IN85	Q6IN85	Serine/threonine-protein phosphatase 4 regulatory subunit 3A	SMEK1	0.141649	0.253539	1.45829	0.80111	0.326971	0.316288	1.07721	1.08537	NaN	NaN	9	9	7	18.5	18.5	16.1	95.367	0	20.651	99445000	37	19.552	16.2039	19.8833	20.3896	19.3148	19.2718	19.4906	17.8209	20.4263	18.5204	20.334	20.2658	19.1019	19.7574	18.4373	18.1189	20.3896	19.3148	19.2718	19.4906	20.2575	20.2146	19.5575	20.163	20.2323
Q6N021	Q6N021	Methylcytosine dioxygenase TET2	TET2	0.958159	0.53859	2.4174	1.03864	0.555658	0.272653	0.19223	-0.185044	0.607877	-0.237064	13	13	13	10.1	10.1	10.1	223.81	0	42.615	100410000	48	18.1017	19.1982	19.5724	19.5391	18.7669	20.1478	18.8108	19.8209	19.7154	19.7405	20.3243	19.3455	19.2594	18.9488	19.1982	18.8818	19.5391	18.7669	20.1478	18.8108	20.0096	20.053	20.0729	20.5313	21.0937
Q6P161	Q6P161	39S ribosomal protein L54, mitochondrial	MRPL54	0.257	-0.356025	0.459111	-0.539028	1.01242	-0.858322	0.641122	-0.533005	NaN	NaN	2	2	2	29.7	29.7	29.7	15.819	0	6.6901	64566000	9	19.6688	20.9322	20.1355	16.9281	19.4993	19.9589	19.559	19.9005	18.8496	18.4174	18.9454	20.2684	18.6382	18.362	20.9322	20.1355	18.0667	19.4993	19.9589	19.559	17.9401	20.3663	18.8134	19.9174	18.2133
Q6P1L8	Q6P1L8	39S ribosomal protein L14, mitochondrial	MRPL14	0.313769	-0.349895	2.25418	1.41653	0.814904	-0.557191	0.0368665	0.0367185	NaN	NaN	5	5	5	42.8	42.8	42.8	15.947	0	8.4321	130620000	37	19.5952	20.4968	18.7764	19.9362	19.9123	20.2402	19.9133	18.0033	20.3693	20.5048	20.6184	18.9106	18.5261	17.6471	20.4968	18.8093	19.9362	19.9123	20.2402	19.9133	21.1364	21.0267	21.0823	20.8861	20.9855
Q6P2E9	Q6P2E9	Enhancer of mRNA-decapping protein 4	EDC4	0.25303	0.284173	1.38621	1.17042	0.711518	0.6115	0.0971241	0.121284	NaN	NaN	9	9	9	9.7	9.7	9.7	151.66	0	12.043	82928000	29	20.2895	18.4132	17.7782	17.755	19.4513	19.1947	19.5418	18.7922	18.6805	19.0691	20.0534	20.0622	18.5537	20.2895	17.6235	18.6983	16.8418	19.4513	19.1947	19.5418	20.2056	19.4164	20.3637	19.9666	20.008
Q6P2Q9	Q6P2Q9	Pre-mRNA-processing-splicing factor 8	PRPF8	0.862048	0.891509	0.505884	0.699831	0.0487556	0.107254	0.464303	-0.903516	1.29084	-1.72583	45	45	45	23.4	23.4	23.4	273.6	0	88.941	891920000	215	23.1863	21.6553	19.3298	22.7021	22.0642	22.9184	22.6992	23.2968	22.4978	23.1094	23.1464	22.5994	23.1751	23.1863	21.6553	19.3298	22.7021	22.0642	22.9184	22.6992	23.2667	21.2438	21.818	23.1568	23.4149
Q6PKG0	Q6PKG0	La-related protein 1	LARP1	0.239339	0.171785	0.341275	0.267446	0.212588	0.202313	0.58497	0.731363	0.257502	0.31029	17	17	17	24.4	24.4	24.4	123.51	0	54.17	276630000	65	21.0139	20.1835	19.5838	21.4338	21.1482	21.3072	20.922	20.9576	20.8132	20.5958	21.4898	21.1006	20.8672	21.0139	20.1835	19.9554	21.4338	21.1482	21.3072	20.922	20.3212	21.9641	21.7273	20.8922	20.4188
Q6UB35	Q6UB35	Monofunctional C1-tetrahydrofolate synthase, mitochondrial	MTHFD1L	1.08445	0.547982	0.136265	0.191925	0.477092	-0.622743	0.522515	0.562504	0.0102941	0.0145219	16	16	16	22	22	22	105.79	0	45.868	387120000	128	23.15	21.2135	22.5047	22.3975	21.3998	21.8621	22.3063	22.7557	22.8744	22.5931	22.3569	22.5763	22.8462	23.15	21.2135	22.5047	22.3975	21.3998	21.8621	22.3063	22.4807	19.9229	23.6269	22.6934	22.6881
Q6UWP8	Q6UWP8	Suprabasin	SBSN	0.174196	0.219797	0.0801324	0.111911	0.235996	0.22421	0.526948	0.461866	0.546145	0.492623	7	7	7	26.1	26.1	26.1	60.54	0	34.695	38530000	35	19.6984	18.155	18.2453	20.416	19.1713	18.7491	18.1678	18.1066	20.4156	18.3523	20.1509	18.9184	19.0346	18.3223	18.155	18.3629	20.416	19.1713	18.7491	18.1678	18.5577	20.3502	19.8443	18.7383	18.186
Q6VN20	Q6VN20	Ran-binding protein 10	RANBP10	0.395211	0.393859	0.266517	-0.248988	0.470872	-0.375728	1.38228	-0.701114	1.50713	-0.978285	15	15	13	40.2	40.2	34.7	67.256	0	90.267	126840000	55	20.6337	20.2799	18.0492	20.5932	19.634	21.1893	19.9868	19.9398	20.8497	20.4462	20.4605	21.0741	19.9067	20.6337	20.2799	18.5173	20.5932	19.634	21.1893	19.9868	20.1104	20.6309	19.7577	19.3466	19.8829
Q6Y7W6	Q6Y7W6	PERQ amino acid-rich with GYF domain-containing protein 2	GIGYF2	1.44323	-0.850917	0.961339	0.610897	0.434318	0.433295	0.192134	0.276679	NaN	NaN	8	8	8	8.9	8.9	8.9	150.07	0	17.518	88380000	20	20.2265	19.0892	19.769	18.4926	19.6161	19.2443	19.6589	18.3616	19.0738	18.5638	19.345	18.914	17.2904	20.2265	18.2267	19.6968	18.8854	19.6161	19.2443	19.6589	19.552	21.131	19.8033	19.9182	20.0032
Q70IA6	Q70IA6	MOB kinase activator 2	MOB2	0.0868425	-0.190289	0.599804	-0.978413	0.223195	0.396	0.119903	0.238611	0.237837	0.408043	8	8	8	45.6	45.6	45.6	26.926	0	33.759	253480000	33	18.3576	20.481	18.6744	21.9693	20.6438	21.7841	21.1374	19.2467	21.5498	19.1363	21.7733	18.3479	21.4164	19.2665	20.481	18.1519	21.9693	20.6438	21.7841	21.1374	17.0451	20.4216	19.7663	20.7548	18.2373
Q7KZF4	Q7KZF4	Staphylococcal nuclease domain-containing protein 1	SND1	0.32033	-0.318847	0.302787	0.256423	0.420833	-0.704281	0.0787953	0.0906988	0.440572	0.409546	32	32	32	45.1	45.1	45.1	102	0	168.5	1357600000	254	23.929	22.7234	24.5156	22.1989	23.2737	22.7589	23.538	22.2422	21.8171	23.7082	23.0055	23.4636	23.511	23.929	22.7234	24.5156	22.1989	23.2737	22.7589	23.538	23.5732	23.1333	22.8505	23.9264	23.8681
Q7L014	Q7L014	Probable ATP-dependent RNA helicase DDX46	DDX46	0.504357	-0.539578	0.899843	0.730526	0.345259	0.414231	0.548353	-0.632172	0.0170152	-0.0299584	17	17	17	19.3	19.3	19.3	117.36	0	39.944	300700000	79	20.746	20.7922	19.2467	21.3542	21.0499	21.3436	21.7041	20.2308	19.0541	21.1865	21.1601	19.1562	21.3205	20.746	20.7922	18.5797	21.3542	21.0499	21.3436	21.7041	21.9225	20.9834	21.4986	21.6328	21.4278
Q7L2H7	Q7L2H7	Eukaryotic translation initiation factor 3 subunit M	EIF3M	3.15706	1.26786	1.21255	1.00144	0.34879	0.24493	0.827922	0.483194	2.08598	-0.784662	13	13	13	42.2	42.2	42.2	42.502	0	203.75	2359900000	235	26.0015	24.5197	24.506	24.7278	24.1172	24.5861	24.4479	25.9084	25.8889	25.4915	25.9729	26.3909	26.1599	26.0015	24.5197	24.506	24.7278	24.1172	24.5861	24.4479	25.6345	26.6319	27.3923	25.0801	24.9017
Q7L2J0	Q7L2J0	7SK snRNA methylphosphate capping enzyme	MEPCE	1.35386	0.7416	1.25415	0.853384	1.455	0.609302	1.28847	0.631045	0.525738	0.225972	8	8	8	21.2	21.2	21.2	74.354	0	8.9985	57366000	26	19.2131	17.5178	19.6812	18.5361	17.7167	18.6518	18.8965	19.3122	19.1084	19.6245	19.1733	19.5319	19.3106	19.2131	16.8232	19.4072	18.5361	17.7167	18.6518	18.8965	19.3759	19.2842	20.0308	19.1118	19.1679
Q7L5Y9	Q7L5Y9	Macrophage erythroblast attacher	MAEA	1.44652	0.882253	0.439918	0.448749	1.21417	1.08893	0.499285	0.775389	1.64726	-0.797968	7	7	7	23.7	23.7	23.7	45.287	0	9.0713	75767000	44	20.4	18.0074	19.4094	19.7708	19.0811	20.1837	18.4969	20.359	20.2167	20.2411	20.5352	20.0795	19.8758	20.4	17.5635	19.4082	19.7708	19.0811	20.1837	17.9095	20.103	19.999	19.0605	19.5866	19.7753
Q7RTV0	Q7RTV0	PHD finger-like domain-containing protein 5A	PHF5A	1.13424	0.81493	2.22716	0.852879	0.337747	-0.392427	0.118686	-0.133505	1.67663	-1.00238	5	5	5	48.2	48.2	48.2	12.405	0	58.138	314350000	56	21.6724	20.5158	18.8623	21.317	20.495	21.6353	21.1482	21.723	21.6558	21.8148	21.2534	21.459	21.823	21.6724	20.5158	20.4737	21.317	20.495	21.6353	21.1482	22.3326	21.581	21.5766	21.9094	22.1907
Q7Z2W4	Q7Z2W4	Zinc finger CCCH-type antiviral protein 1	ZC3HAV1	0.854399	0.719114	3.11207	1.22743	0.00754773	0.00636632	0.252153	0.315895	0.00183574	-0.00216707	7	7	7	11.5	11.5	11.5	101.43	0	50.327	124490000	39	17.1123	19.9869	19.4604	19.397	19.5174	19.5855	19.6523	19.3932	19.0878	20.4562	20.4894	20.2992	20.0562	19.2506	19.9869	18.0023	19.397	19.5174	19.5855	19.6523	20.7298	20.4192	20.4306	20.5713	20.7952
Q7Z2W9	Q7Z2W9	39S ribosomal protein L21, mitochondrial	MRPL21	0.0203521	0.025644	0.661308	-0.413083	1.02085	-1.22159	0.842203	-0.914014	0.393381	-0.415248	6	6	6	45.4	45.4	45.4	22.814	0	10.513	98828000	20	20.8067	21.1536	18.6762	21.1148	19.9628	20.2245	20.099	19.6785	19.2661	20.5913	20.8355	20.9557	20.5734	20.8067	21.1536	19.2924	21.1148	19.9628	20.2245	20.099	19.6366	20.5059	20.3336	19.9659	19.8663
Q7Z353	Q7Z353	Highly divergent homeobox	HDX	0.32109	0.223628	0.306722	-0.271027	0.589774	0.45993	0.12606	0.101165	0.350501	0.210679	9	9	9	17.1	17.1	17.1	77.205	0	58.839	113040000	50	20.2222	20.2529	18.809	20.1745	19.2309	20.1469	19.4661	19.8011	19.2637	20.1801	20.7778	19.8597	20.0044	20.2222	20.2529	19.8176	20.1745	19.2309	20.1469	19.4661	20.4262	20.2168	17.866	19.7306	19.9385
Q7Z4H3	Q7Z4H3	HD domain-containing protein 2	HDDC2	0.788731	-0.59422	0.585432	-0.640057	0.558355	0.514094	0.307028	0.315659	NaN	NaN	4	4	4	27.5	27.5	27.5	23.39	0	10.715	60418000	26	20.1375	17.8766	19.0765	18.9186	19.595	19.2214	19.8639	18.1104	19.7949	18.0955	19.1069	18.2508	18.5243	20.1375	17.4276	18.5882	17.9641	19.595	19.2214	19.8639	17.759	18.7569	19.9792	18.0828	17.4962
Q7Z4W1	Q7Z4W1	L-xylulose reductase	DCXR	0.148811	0.159641	0.270085	0.260962	0.929444	0.391285	1.03889	0.672534	NaN	NaN	5	5	5	28.3	28.3	28.3	25.913	0	8.5781	28315000	16	18.8367	17.4114	19.2736	18.5584	18.6615	18.4494	18.4938	19.3415	19.3769	19.1435	17.1205	19.1559	17.9778	19.4884	18.2987	18.2106	18.5584	18.6615	18.4494	18.4938	17.479	20.06	19.8079	18.8414	18.06
Q7Z6Z7	Q7Z6Z7	E3 ubiquitin-protein ligase HUWE1	HUWE1	0.734942	-0.715864	0.919678	1.03056	0.0629728	0.0928195	0.0991064	-0.144594	NaN	NaN	17	17	17	6.2	6.2	6.2	481.89	0	135.94	184450000	77	17.8653	19.5442	19.5206	20.0311	20.5703	20.7522	20.7008	19.0506	18.4604	19.0011	18.2863	20.214	19.8221	17.8653	19.5442	18.3046	20.0311	20.5703	20.7522	20.7008	21.1214	19.4717	19.4218	21.3705	21.6949
Q86U42;A6NDY0	Q86U42	Polyadenylate-binding protein 2	PABPN1	0.775612	0.946076	1.38531	1.28919	0.138366	-0.243899	0.816883	-0.981791	1.85182	-1.90838	9	9	9	43.5	43.5	43.5	32.749	0	18.993	376640000	84	22.3944	22.3103	17.8881	21.8721	21.3664	21.7231	21.5016	22.3774	22.3153	22.3058	22.0117	22.4171	22.0115	22.3944	22.3103	18.6767	21.8721	21.3664	21.7231	21.5016	22.2703	23.1907	23.5176	22.411	22.6306
Q86UE4	Q86UE4	Protein LYRIC	MTDH	0.757876	0.721684	1.36608	1.12426	0.446852	0.412439	0.236887	0.300269	0.158093	0.139569	9	9	9	22.3	22.3	22.3	63.836	0	9.1349	69437000	22	19.7785	18.1648	17.591	17.1033	19.4892	19.2472	19.7798	18.586	19.519	20.1287	19.2124	19.3934	19.9081	19.7785	17.5535	18.0763	16.8268	19.4892	19.2472	19.7798	19.7255	19.7715	19.8454	19.7089	20.1081
Q86UP2	Q86UP2	Kinectin	KTN1	1.41932	-1.19762	0.530056	0.494444	0.410651	0.466198	0.145741	-0.251604	0.410319	0.519704	20	20	20	19.6	19.6	19.6	156.27	0	202.45	212120000	66	18.5996	20.1756	19.8916	20.7586	20.971	21.2738	21.2406	19.6216	19.1488	20.049	20.0705	17.9963	18.423	18.5996	20.1756	19.2432	20.7586	20.971	21.2738	21.2406	20.9206	20.1839	20.5738	21.0473	21.0563
Q86V81	Q86V81	THO complex subunit 4	ALYREF	1.84534	0.827049	0.772776	0.844799	0.118567	-0.138884	0.563976	-0.492647	1.50223	-0.936996	6	6	6	26.1	26.1	26.1	26.888	0	13.262	247340000	70	21.4259	21.358	19.9334	19.9204	20.7574	20.6122	20.6076	21.6582	21.94	20.849	21.6713	21.5082	21.2911	21.4259	21.358	18.3903	19.9204	20.7574	20.6122	20.6076	21.52	22.1825	19.2558	21.6097	21.5804
Q86VP6	Q86VP6	Cullin-associated NEDD8-dissociated protein 1	CAND1	2.33302	-1.72668	2.3782	0.543105	0.309887	-0.32629	0.158796	-0.183168	0.97926	1.24374	16	16	16	15.9	15.9	15.9	136.37	0	49.138	404850000	101	21.6524	21.5514	21.7721	20.8963	21.7859	21.32	21.9559	19.6953	18.6305	21.0059	18.132	20.4598	21.0883	21.6524	21.5514	21.7721	20.8963	21.7859	21.32	21.9559	22.15	21.9675	22.1544	22.1976	21.9876
Q86WT1	Q86WT1	Tetratricopeptide repeat protein 30A	TTC30A	2.80968	1.82713	NaN	NaN	NaN	NaN	NaN	NaN	0.382257	-0.433101	8	8	2	12.9	12.9	3	76.135	0	10.512	56328000	22	19.1823	18.6586	19.0167	18.1586	18.1549	17.6093	18.4031	20.6047	19.6892	21.2825	20.7954	20.7847	18.5349	NaN	NaN	NaN	NaN	NaN	NaN	NaN	NaN	NaN	NaN	NaN	NaN
Q86X55	Q86X55	Histone-arginine methyltransferase CARM1	CARM1	0.425027	-0.377782	1.06992	0.804451	0.0132063	-0.0181686	0.350978	-0.317988	NaN	NaN	7	7	7	20.9	20.9	20.9	65.853	0	16.182	91678000	30	18.0421	19.827	20.2681	18.6571	20.4354	19.6203	19.7891	18.6718	19.0501	20.0421	18.9354	18.6525	19.5006	18.8864	19.827	20.2681	17.6003	20.4354	19.6203	19.7891	20.1656	20.6179	19.5918	20.6695	20.2973
Q86XP3	Q86XP3	ATP-dependent RNA helicase DDX42	DDX42	1.36198	1.0843	2.52514	1.11714	NaN	NaN	NaN	NaN	0.218137	0.243592	10	10	10	14.3	14.3	14.3	102.97	0	14.076	104780000	29	16.9405	17.7214	18.8332	19.385	18.072	19.1342	19.5606	19.9488	19.0084	19.8793	19.3827	18.7653	20.6473	18.8494	18.6288	18.4192	19.385	18.0886	19.1342	19.5606	20.4768	19.4123	19.4432	19.8208	20.0534
Q86YM7	Q86YM7	Homer protein homolog 1	HOMER1	0.723406	0.396937	0.117909	0.160198	0.10368	0.119619	1.58029	0.751365	NaN	NaN	8	8	8	29.7	29.7	29.7	40.276	0	7.0092	48211000	10	18.666	18.5858	19.0022	19.3763	17.6393	19.0546	19.338	19.5601	19.5952	18.6475	19.2343	18.8686	19.3293	18.666	18.5858	19.3202	19.3763	17.6393	19.0546	19.338	19.4695	18.6753	20.6555	18.338	17.234
Q8IUC1	Q8IUC1	Keratin-associated protein 11-1	KRTAP11-1	2.88382	1.89453	NaN	NaN	NaN	NaN	NaN	NaN	0.0291498	0.0511808	1	1	1	6.7	6.7	6.7	17.085	0.00048614	2.7638	132270000	3	19.1139	17.7096	19.158	17.5058	18.6862	17.9514	18.0476	18.9655	20.1347	20.4205	21.7809	20.1588	19.7688	NaN	NaN	NaN	NaN	NaN	NaN	NaN	NaN	NaN	NaN	NaN	NaN
Q8IUR7	Q8IUR7	Armadillo repeat-containing protein 8	ARMC8	0.839014	-0.656529	0.514612	-0.372694	0.116004	0.107753	0.894401	-0.723371	NaN	NaN	9	9	9	17.7	17.7	17.7	75.509	0	18.297	94583000	44	21.3132	19.9592	19.046	20.2705	19.02	20.291	19.5357	18.8231	19.6563	19.9801	18.3812	18.8056	19.9308	21.3132	19.9592	18.9489	20.2705	19.02	20.291	19.5357	19.5558	19.615	19.8132	19.3102	19.3339
Q8IWI9	Q8IWI9	MAX gene-associated protein	MGA	0.108596	-0.162761	0.457303	0.5407	0.366642	-0.471514	0.737151	-0.903711	0.478872	-0.504665	29	29	29	13.7	13.7	13.7	331.83	0	167.8	200740000	117	20.9164	20.1983	18.9228	20.5031	18.8864	21.7978	20.2948	19.5221	18.7389	20.6833	21.5656	19.6852	20.1309	20.9164	20.1983	19.413	20.5031	18.8864	21.7978	20.2948	21.682	19.5816	19.461	21.2846	21.7848
Q8IWS0	Q8IWS0	PHD finger protein 6	PHF6	0.393175	0.270903	3.98834	1.25719	0.323426	0.255325	1.09445	0.9032	NaN	NaN	8	8	8	31.8	31.8	31.8	41.29	0	14.299	89001000	16	19.7039	17.5473	18.8828	18.2075	18.9746	18.7368	19.2918	18.8739	18.5633	19.3784	19.3215	19.1027	18.9669	19.7039	18.9488	18.621	18.2075	18.9746	18.7368	19.2918	19.9582	19.9024	20.343	20.231	20.4402
Q8IWX8	Q8IWX8	Calcium homeostasis endoplasmic reticulum protein	CHERP	0.0718981	0.129138	1.0316	0.867921	0.90586	0.57964	0.25198	0.191183	NaN	NaN	6	6	6	7.8	7.8	7.8	103.7	0	9.0421	107480000	15	20.094	17.4684	18.7972	19.6263	19.1062	20.0414	19.5316	18.9988	20.3926	18.9048	20.7795	16.886	20.2404	20.094	17.0605	19.2093	19.6263	19.1062	20.0414	19.5316	20.7085	19.0818	20.2407	19.9879	20.3815
Q8IX12	Q8IX12	Cell division cycle and apoptosis regulator protein 1	CCAR1	0.452864	0.424781	0.532232	0.538428	0.117312	-0.146533	0.0975643	0.138735	0.589226	-0.389983	14	14	14	15.6	15.6	15.6	132.82	0	18.429	143250000	56	20.5524	17.9191	19.3468	20.4266	20.0603	20.6809	20.3527	20.6317	19.4288	20.5401	20.6032	20.3655	20.4127	20.5524	17.5771	19.4797	20.4266	20.0603	20.6809	20.3527	21.0191	20.1388	19.7282	20.0414	20.6349
Q8IXM3	Q8IXM3	39S ribosomal protein L41, mitochondrial	MRPL41	0.130451	0.0841782	1.4441	0.528702	1.07411	-0.801229	2.30732	-0.79847	1.40859	-0.698798	5	5	5	33.6	33.6	33.6	15.383	0	3.8519	108490000	15	20.6365	20.1974	19.3241	20.1378	19.6995	20.2372	20.0293	20.1473	19.529	19.6252	20.7575	20.209	20.4615	20.6365	20.1974	19.3409	20.1378	19.6995	20.2372	20.0293	20.6084	20.2119	20.1443	20.7638	21.1669
Q8IY31	Q8IY31	Intraflagellar transport protein 20 homolog	IFT20	3.1699	2.38682	NaN	NaN	NaN	NaN	NaN	NaN	2.0185	-1.89258	4	4	4	44.7	44.7	44.7	15.28	0	9.2048	23111000	8	18.7022	17.5948	19.7529	17.3684	18.5834	17.8679	18.617	21.7444	19.1221	21.1661	21.6926	19.9908	20.7363	NaN	NaN	NaN	NaN	NaN	NaN	NaN	NaN	NaN	NaN	NaN	NaN
Q8IYS1	Q8IYS1	Peptidase M20 domain-containing protein 2	PM20D2	0.190246	-0.144063	0.243163	0.250553	0.206283	0.199219	0.611727	0.454887	NaN	NaN	4	4	4	11.9	11.9	11.9	47.776	0	9.1286	48169000	21	18.1656	17.8613	18.522	18.6479	19.0886	18.7355	19.3509	18.786	18.7342	18.2168	18.9821	18.7663	17.3973	17.8106	18.0963	18.8724	18.6479	19.0886	18.7355	19.3509	18.3535	20.6998	18.4402	18.4254	18.1367
Q8IZU2	Q8IZU2	WD repeat-containing protein 17	WDR17	0.069784	-0.0539484	0.726916	0.530988	0.220187	0.238511	0.081263	0.0632923	NaN	NaN	7	7	7	6.8	6.8	6.8	147.7	0	16.865	79078000	30	19.2485	19.664	19.7405	19.9336	18.9607	19.8481	19.4679	18.9158	19.3328	20.408	20.0611	18.7394	19.5307	18.8712	19.664	17.4154	19.9336	18.9607	19.8481	19.4679	19.9854	20.1344	19.3519	19.731	19.5416
Q8N163	Q8N163	Cell cycle and apoptosis regulator protein 2	CCAR2	0.520132	0.206023	0.450898	-0.451347	1.0963	-0.703557	2.12642	-1.94256	2.88504	-1.86499	27	27	27	44.7	44.7	44.7	102.9	0	200.67	677140000	202	22.8717	23.261	22.4523	23.1664	22.1061	22.9746	22.5887	23.3602	22.9271	22.8938	23.1414	22.78	22.7799	22.8717	23.261	22.4523	23.1664	22.1061	22.9746	22.5887	22.9572	22.8017	19.9735	22.9098	22.6168
Q8N1F7	Q8N1F7	Nuclear pore complex protein Nup93	NUP93	1.16021	-1.44823	0.060311	-0.160293	0.282004	-0.616663	0.688016	-1.33062	NaN	NaN	3	3	3	6.6	6.6	6.6	93.487	0	6.7128	378400000	17	19.3094	21.4304	19.3646	22.2785	17.5214	20.6512	21.8816	19.4997	18.5325	18.4152	19.3626	18.6597	18.9297	17.5017	21.4304	19.693	22.2785	17.6144	20.6512	21.8816	20.7701	19.2492	19.5956	21.5301	21.0173
Q8N1G4	Q8N1G4	Leucine-rich repeat-containing protein 47	LRRC47	0.428115	-0.405834	1.14212	1.2427	0.408743	0.433939	0.390163	0.474915	0.244287	0.193206	12	12	12	25.4	25.4	25.4	63.472	0	20.333	124370000	36	19.9635	18.5874	20.4312	17.773	19.2335	19.3507	19.8724	18.7003	18.7997	18.5327	18.348	20.0837	18.9965	19.9635	16.9844	20.4312	17.2683	19.2335	19.3507	19.8724	19.6652	19.4774	19.6026	20.7828	20.788
Q8N5C8	Q8N5C8	TGF-beta-activated kinase 1 and MAP3K7-binding protein 3	TAB3	1.69415	0.658638	2.01401	0.738535	0.554164	-0.280395	0.910101	-0.939546	1.70658	-1.58457	17	17	17	41.4	41.4	41.4	78.682	0	55.586	634650000	142	22.2415	22.5987	22.8374	22.4816	21.5702	22.564	21.6089	23.0888	23.2164	22.7671	23.3823	22.587	22.5408	22.2415	22.5987	22.8374	22.4816	21.5702	22.564	21.6089	22.852	23.3363	23.3842	22.8264	23.0849
Q8N5N7	Q8N5N7	39S ribosomal protein L50, mitochondrial	MRPL50	0.49736	-0.464869	0.169748	0.155356	0.249529	-0.163019	2.22617	-1.04346	0.67625	-0.702232	6	6	6	56.3	56.3	56.3	18.325	0	10.525	119240000	34	20.8419	20.6814	19.2076	20.3807	19.6267	20.3615	20.0962	20.642	19.4285	18.1726	19.0292	20.6173	20.3464	20.8419	20.6814	18.3877	20.3807	19.6267	20.3615	20.0962	20.6662	20.0828	20.1603	20.4273	19.7442
Q8N684	Q8N684	Cleavage and polyadenylation specificity factor subunit 7	CPSF7	0.0483144	-0.098138	0.233071	-0.310669	0.280278	-0.505101	0.427353	-0.497668	0.136537	-0.283406	13	13	13	33.1	33.1	33.1	52.049	0	18.122	376000000	50	21.6361	21.8666	18.1175	22.3682	21.3847	22.3095	21.9083	21.5179	19.2198	21.1143	21.9986	21.8407	21.9407	21.6361	21.8666	19.2016	22.3682	21.3847	22.3095	21.9083	22.0736	20.2471	20.0103	21.5263	21.5171
Q8N8S7;Q9UI08	Q8N8S7	Protein enabled homolog	ENAH	0.358741	0.329214	0.985834	0.776373	0.794495	0.62995	1.65835	0.822035	0.322333	0.32751	8	8	8	21	21	21	66.509	0	32.911	153660000	57	20.5202	18.9917	18.7507	19.4277	19.9974	19.7832	20.1222	19.0851	19.4515	20.5296	21.2452	19.3083	20.2925	20.5202	18.9917	18.5097	19.4277	19.9974	19.7832	20.1222	20.8966	20.0045	18.7938	20.8867	21.1916
Q8N983	Q8N983	39S ribosomal protein L43, mitochondrial	MRPL43	1.0979	-0.965472	1.11151	0.707958	0.305936	-0.41237	1.36744	-1.0001	NaN	NaN	3	3	3	13.5	13.5	13.5	23.431	0	3.665	134570000	17	17.8524	21.0948	18.8437	20.4152	19.6458	20.5752	19.9686	18.7793	18.5814	19.0223	17.8842	19.4872	19.0777	18.7676	21.0948	19.7289	20.4152	19.6458	20.5752	19.9686	21.4584	20.813	20.0201	20.8791	20.3133
Q8NBS9	Q8NBS9	Thioredoxin domain-containing protein 5	TXNDC5	0.372095	-0.346555	0.744927	0.691115	0.478276	0.569119	0.252516	0.300935	1.06189	0.921974	7	7	7	19.2	19.2	19.2	47.628	0	26.307	131430000	53	18.8961	17.9247	19.1153	18.8636	20.5837	19.8261	20.3119	18.9063	18.2242	19.5904	19.0944	19.1386	19.1279	18.2401	17.9247	19.1404	18.8636	20.5837	19.8261	20.3119	19.2593	19.3806	19.5177	20.3356	20.5272
Q8NC51	Q8NC51	Plasminogen activator inhibitor 1 RNA-binding protein	SERBP1	0.285696	0.496509	0.413234	0.658104	0.912585	1.64419	1.09512	1.32751	2.62916	0.88253	18	18	18	47.5	47.5	47.5	44.965	0	221.89	1491600000	217	23.7112	22.7213	19.266	23.239	24.4935	23.6912	24.2595	23.5134	22.9094	24.0146	23.3546	23.8807	23.6334	23.7112	22.7213	19.3752	23.239	24.4935	23.6912	24.2595	23.1271	24.0466	24.2248	23.4212	23.6145
Q8NCW5	Q8NCW5	NAD(P)H-hydrate epimerase	APOA1BP	1.00219	-1.07666	0.493603	-0.8459	0.307136	-0.445227	0.457312	-0.595123	NaN	NaN	3	3	3	16	16	16	31.674	0	10.071	71431000	15	18.9009	20.8989	22.2469	18.3012	20.2672	19.9755	19.962	19.4309	20.053	19.1546	18.3774	17.9785	19.0193	18.1174	20.8989	22.2469	16.7851	20.2672	19.9755	19.962	17.8683	19.4523	19.7377	17.7378	18.8701
Q8ND56	Q8ND56	Protein LSM14 homolog A	LSM14A	1.16366	-0.753356	0.343755	0.416474	0.0178028	0.021098	0.00764963	0.0116127	NaN	NaN	6	6	6	20.3	20.3	20.3	50.529	0	13.975	111140000	35	19.5714	21.2367	20.3175	18.7723	19.6421	20.1053	19.899	18.4593	19.091	18.7882	19.9143	19.1213	19.7151	19.5714	21.2367	20.3175	17.0709	19.6421	20.1053	19.899	19.9847	19.6878	20.4291	20.1443	20.1964
Q8NE71	Q8NE71	ATP-binding cassette sub-family F member 1	ABCF1	0.212318	-0.258931	0.908477	0.69469	0.339469	0.377046	0.158464	-0.220898	NaN	NaN	9	9	9	12.5	12.5	12.5	95.925	0	170.81	98957000	49	19.6476	17.2234	19.1254	18.9894	20.078	19.591	20.2006	17.861	20.136	19.2489	18.9391	18.7111	19.1405	19.6476	17.3989	18.4935	18.9894	20.078	19.591	20.2006	19.8592	20.2998	19.9024	19.8642	19.6126
Q8TAE8	Q8TAE8	Growth arrest and DNA damage-inducible proteins-interacting protein 1	GADD45GIP1	0.374985	0.544675	0.829574	0.820743	0.589258	-0.765836	0.958992	-0.950405	1.81528	-1.43263	7	7	7	41.4	41.4	41.4	25.384	0	12.753	161570000	31	22.6137	21.2973	19.0896	20.7792	21.1104	20.5908	20.4582	21.8939	22.1141	18.7521	21.8803	21.9504	21.7679	22.6137	21.2973	18.729	20.7792	21.1104	20.5908	20.4582	22.0621	22.4849	21.7106	21.2413	21.403
Q8TEQ6	Q8TEQ6	Gem-associated protein 5	GEMIN5	0.211309	0.38484	2.4204	1.95514	0.665988	0.739895	0.24421	0.38698	0.0613575	-0.0933266	12	12	12	12.7	12.7	12.7	168.59	0	56.741	232490000	90	21.5357	19.4624	19.2468	16.7038	19.9276	19.8981	20.6049	18.8342	18.4156	20.4488	20.8617	20.4378	21.0647	21.5357	19.4624	19.4264	17.402	19.9276	19.8981	20.6049	21.5383	21.6429	22.2424	21.5996	21.8838
Q8WUA2	Q8WUA2	Peptidyl-prolyl cis-trans isomerase-like 4	PPIL4	0.875124	0.430657	1.12617	0.538291	0.111944	-0.155422	0.0843593	-0.126168	0.486139	-0.556826	20	20	20	44.5	44.5	44.5	57.224	0	130.23	1605300000	218	23.541	23.0549	22.5224	24.1697	22.8351	23.9869	23.773	23.8869	23.7438	23.6456	24.184	23.6672	23.9278	23.541	23.0549	22.5224	24.1697	22.8351	23.9869	23.773	24.008	23.5612	23.9848	24.2161	24.2188
Q8WUM4	Q8WUM4	Programmed cell death 6-interacting protein	PDCD6IP	0.516307	-0.618316	0.850458	0.874977	0.310864	0.524974	0.0296441	0.0565462	1.68942	1.03026	19	19	19	28.5	28.5	28.5	96.022	0	89.177	267460000	97	20.8839	19.332	20.5245	17.9693	21.199	20.6696	21.3583	18.5209	19.082	20.4633	20.2581	19.4866	20.1391	20.8839	19.332	20.5245	18.4804	21.199	20.6696	21.3583	21.3044	21.3328	19.4441	21.7597	21.5308
Q8WVJ2	Q8WVJ2	NudC domain-containing protein 2	NUDCD2	0.0104889	0.0125098	1.08083	0.640644	0.441028	0.448515	0.0527074	-0.0732025	NaN	NaN	3	3	3	24.8	24.8	24.8	17.676	0	4.1502	40744000	12	19.0863	17.8938	20.5246	17.7136	19.4246	18.6919	18.873	19.3156	18.5526	18.7636	19.1348	19.0851	18.5443	19.0863	18.107	19.1072	17.3488	19.4246	18.6919	18.873	18.6845	19.4999	20.022	19.2583	19.1389
Q8WW12	Q8WW12	PEST proteolytic signal-containing nuclear protein	PCNP	0.436884	0.350838	0.640107	0.538255	0.955459	0.834385	1.50764	0.77943	1.61789	0.525992	7	7	7	43.3	43.3	43.3	18.925	0	74.419	177350000	71	20.2395	19.4483	18.1861	19.5812	20.7953	20.2846	20.4304	20.0701	20.0084	20.6483	20.3585	19.9533	20.1794	20.2395	19.4483	18.8182	19.5812	20.7953	20.2846	20.4304	20.8009	19.0246	19.9446	20.8809	21.2875
Q8WWI1	Q8WWI1	LIM domain only protein 7	LMO7	0.0823528	-0.085612	0.253366	0.271182	0.114151	-0.178983	0.774573	-0.612567	0.125794	-0.135266	18	18	18	17.5	17.5	17.5	192.69	0	62.507	143900000	71	20.6172	20.4417	18.97	20.8044	18.926	20.6214	20.3627	19.7714	19.5612	19.9502	21.0078	19.7358	20.0971	20.6172	20.4417	18.4225	20.8044	18.926	20.6214	20.3627	20.5441	19.6663	19.519	20.7534	21.0114
Q8WWM7	Q8WWM7	Ataxin-2-like protein	ATXN2L	0.470353	-0.428625	1.42205	1.03614	0.461582	0.411118	0.766113	0.534168	NaN	NaN	13	13	13	16.4	16.4	16.4	113.37	0	22.672	138920000	30	20.3544	18.5158	19.7648	18.807	20.2355	19.8534	20.3752	19.4066	20.1146	19.1667	20.173	18.3417	18.4307	18.062	18.5158	18.3893	18.807	20.2355	19.8534	20.3752	19.6219	19.9919	19.7033	20.6533	20.3704
Q8WWY3	Q8WWY3	U4/U6 small nuclear ribonucleoprotein Prp31	PRPF31	1.59892	-0.585161	1.80091	-0.803612	0.621457	-0.291429	0.91116	-0.525835	0.080493	0.0593262	20	20	20	56.1	56.1	56.1	55.455	0	205.25	2462800000	307	24.4649	25.7192	24.9911	25.5069	24.5393	25.2444	24.5151	24.3863	24.5088	24.0379	24.7087	24.4857	24.3454	24.4649	25.7192	24.9911	25.5069	24.5393	25.2444	24.5151	24.501	24.0642	24.8963	23.5304	24.394
Q8WXF1	Q8WXF1	Paraspeckle component 1	PSPC1	0.564686	0.270317	0.035617	-0.0504125	0.424743	-0.380538	1.32348	-1.24432	1.36363	-1.47625	11	10	10	22.9	22.9	22.9	58.743	0	26.167	314110000	61	22.2054	22.0899	21.7683	21.5279	21.3035	21.4441	21.5445	22.9329	22.0072	21.599	21.921	21.7548	21.5928	22.2054	22.0899	21.7683	21.5279	21.3035	21.4441	21.5445	21.8611	23.1972	19.3291	22.2111	21.6151
Q8WXI9	Q8WXI9	Transcriptional repressor p66-beta	GATAD2B	0.131026	-0.121639	0.338712	0.2332	0.888286	-0.677977	0.971678	-0.655783	0.353957	-0.304722	8	8	7	21.4	21.4	19.6	65.26	0	26.752	117980000	42	20.6592	19.6256	19.6296	20.0141	19.2596	20.0487	19.8654	18.792	18.7839	20.3664	20.7194	19.6652	20.1736	20.6592	19.6256	19.6296	20.0141	19.2596	20.0487	19.8654	20.6288	19.685	19.0032	20.3142	20.7098
Q8WYA0	Q8WYA0	Intraflagellar transport protein 81 homolog	IFT81	9.22736	6.04118	6.08087	3.83775	3.5711	4.50475	2.15406	3.51286	1.31009	-2.20735	29	29	29	43.9	43.9	43.9	79.745	0	148.78	838990000	186	19.1006	17.8117	18.6271	17.7668	18.3114	16.965	18.0665	23.9284	23.9441	24.2599	24.7268	23.9562	23.988	17.7119	18.268	19.272	17.2593	18.3387	18.0636	18.0665	22.2937	20.9155	21.0459	22.5544	22.6122
Q92499	Q92499	ATP-dependent RNA helicase DDX1	DDX1	3.78772	-1.70794	0.0039454	-0.00349644	1.10065	-0.782847	1.56657	-0.904369	NaN	NaN	13	13	13	25.3	25.3	25.3	82.431	0	21.346	149290000	45	20.3906	20.8256	21.1972	19.8186	20.2737	20.0693	20.4663	18.8746	19.715	18.0233	19.0304	18.0535	18.6624	20.3906	20.8256	21.1972	19.8186	20.2737	20.0693	20.4663	19.4822	20.1156	20.1242	20.9512	21.0962
Q92522	Q92522	Histone H1x	H1FX	1.41504	0.900649	1.31441	0.924293	1.13773	0.781504	0.0208112	0.027043	0.928596	-0.789985	6	6	6	31.9	31.9	31.9	22.487	0	41.431	236650000	68	21.3332	19.7155	19.0616	21.1824	20.8317	20.9	20.6916	20.8658	21.1639	21.7878	22.1305	21.1762	21.4648	21.3332	19.7155	18.7354	21.1824	20.8317	20.9	20.6916	21.974	20.6542	21.2194	21.528	21.5084
Q92598	Q92598	Heat shock protein 105 kDa	HSPH1	0.276348	-0.0924489	0.157422	-0.150617	1.05142	-0.723926	0.186611	-0.150374	0.0618473	-0.0579249	34	32	31	44.5	42	40.3	96.864	0	153.45	1008100000	214	22.9497	23.3676	23.3901	22.6016	22.7824	22.9704	22.9194	22.873	23.0894	23.1381	23.0024	22.6455	22.6807	22.9497	23.3676	23.3901	22.6016	22.7824	22.9704	22.9194	22.8417	23.1712	20.9558	23.3898	23.3391
Q92600	Q92600	Cell differentiation protein RCD1 homolog	RQCD1	1.01242	0.620601	0.0258293	-0.0246316	1.03009	0.738551	1.10678	0.873634	NaN	NaN	3	3	3	14	14	14	33.631	0	3.728	10090000	4	18.6084	18.5001	18.0396	18.4438	18.9867	17.59	17.1995	18.8408	19.2087	17.997	18.8326	19.6906	18.3265	18.0006	18.5001	18.7228	18.4438	18.4991	17.59	17.1995	17.9518	18.5831	19.0605	18.1689	17.3747
Q92616	Q92616	Translational activator GCN1	GCN1L1	0.824123	-0.915968	2.08031	1.92001	0.135014	-0.212745	0.173464	-0.326027	NaN	NaN	17	17	17	8.2	8.2	8.2	292.75	0	35.75	126040000	43	19.1862	17.6934	19.2669	19.121	20.4703	20.4735	21.2316	19.2419	18.7281	18.0893	18.2669	17.7481	20.238	18.3909	17.5761	18.0314	19.121	20.4703	20.4735	21.2316	20.892	21.8426	21.6568	20.9223	21.0714
Q92620	Q92620	Pre-mRNA-splicing factor ATP-dependent RNA helicase PRP16	DHX38	0.012567	-0.0157471	0.442482	0.510445	0.0692146	0.0944116	0.718035	-0.699778	0.849201	-0.729599	16	16	16	18.9	18.9	18.9	140.5	0	30.215	220110000	78	20.9977	19.9797	20.0473	21.1153	19.6989	21.7954	20.8077	21.2306	19.1189	20.9916	21.2205	20.761	20.3903	20.9977	19.9797	18.3857	21.1153	19.6989	21.7954	20.8077	21.2504	19.6422	21.3747	21.008	21.5728
Q92734	Q92734	Protein TFG	TFG	0.171722	-0.285647	1.26872	1.34545	0.296218	-0.465379	0.372258	0.466287	0.138568	0.191214	6	6	6	24.2	24.2	24.2	43.447	0	20.841	164280000	30	21.459	19.9055	19.1403	17.6566	20.0731	20.2974	20.2327	18.787	19.2407	18.8389	20.8101	21.2413	18.3092	21.459	19.9055	17.315	18.0692	20.0731	20.2974	20.2327	21.0924	19.9764	20.9142	20.843	21.6112
Q92769	Q92769	Histone deacetylase 2	HDAC2	0.122825	0.146634	0.11274	0.174677	0.0286503	0.040438	0.0564587	0.089173	0.25167	-0.37164	11	11	8	32.6	32.6	25	55.364	0	24.072	327700000	41	21.0682	20.8693	18.8705	21.4697	20.4433	22.1734	20.7978	21.153	20.2355	20.9524	21.5998	20.6412	21.1769	21.0682	20.8693	18.8705	21.4697	20.4433	22.1734	20.7978	21.7265	20.0347	19.2096	21.5319	21.6887
Q92841	Q92841	Probable ATP-dependent RNA helicase DDX17	DDX17	0.374998	-0.158224	0.767304	0.353696	0.111955	-0.0922276	0.901238	-0.546206	0.572665	-0.387982	25	25	19	40.3	40.3	33.1	80.272	0	77.681	1174100000	240	23.2539	22.8264	22.3495	22.6284	23.1433	23.4187	23.2814	22.825	22.363	22.9935	22.8017	22.8336	23.1495	23.2539	22.8264	22.3495	22.6284	23.1433	23.4187	23.2814	23.4569	22.5382	23.0408	23.6311	23.4952
Q92878	Q92878	DNA repair protein RAD50	RAD50	0.0137424	0.0179004	0.323198	0.284428	0.296844	0.215219	0.213915	-0.184614	0.683754	-0.605906	14	14	14	11.7	11.7	11.7	153.89	0	15.544	148570000	39	20.7035	19.3833	19.7525	20.3714	19.7215	20.708	20.543	20.7002	18.1518	20.0497	20.9163	20.6588	20.6449	20.7035	19.3833	19.3603	20.3714	19.7215	20.708	20.543	20.9834	19.998	18.9856	20.7661	20.9877
Q92922	Q92922	SWI/SNF complex subunit SMARCC1	SMARCC1	0.020923	0.0245862	0.0830489	-0.121755	0.233605	0.253595	0.492847	0.350064	NaN	NaN	13	13	9	13.8	13.8	10.3	122.87	0	97.169	63483000	30	18.0289	18.8824	18.6873	18.668	18.3386	19.5771	18.8344	19.7632	19.8176	18.1708	17.6371	19.1045	17.9542	18.197	18.8824	18.8353	18.668	18.3386	19.5771	17.7499	18.3245	20.0623	20.104	17.7651	17.2699
Q92945	Q92945	Far upstream element-binding protein 2	KHSRP	0.768278	-0.437991	0.287688	0.265647	0.472476	-0.417409	0.746541	-0.857487	0.294688	-0.419496	26	26	24	48.9	48.9	45.9	73.114	0	122.65	981570000	177	23.1493	22.5123	21.8803	21.901	23.3115	23.0361	23.2658	22.3429	21.5777	22.7433	22.3942	22.1114	22.5365	23.1493	22.5123	21.8803	21.901	23.3115	23.0361	23.2658	23.2175	21.651	22.3745	23.5266	23.6012
Q92973	Q92973	Transportin-1	TNPO1	0.975068	-0.697762	1.14218	0.890083	0.195494	0.26097	0.0538757	0.0810641	NaN	NaN	5	5	5	9.6	9.6	9.6	102.35	0	25.152	93541000	38	19.7823	18.8944	19.445	17.7372	20.2536	18.7592	19.8784	18.745	19.1542	18.5817	18.3164	18.7913	17.725	19.7823	17.6032	19.461	18.0097	20.2536	18.7592	19.8784	19.6023	19.7326	19.455	20.5117	20.4291
Q93008	Q93008	Probable ubiquitin carboxyl-terminal hydrolase FAF-X	USP9X	0.0995374	-0.118811	0.857188	0.748376	0.287556	-0.354273	0.0616491	-0.0897762	0.0123861	0.0167093	18	18	10	10.1	10.1	6.2	292.28	0	56.55	178260000	75	20.9239	19.2323	18.6991	20.0315	19.6343	21.026	21.1166	19.4123	20.1945	20.5343	20.6132	19.2865	19.8152	20.9239	19.2323	18.6991	20.0315	19.6343	21.026	21.1166	21.5181	19.6823	20.5758	20.9012	21.5021
Q93009	Q93009	Ubiquitin carboxyl-terminal hydrolase 7	USP7	0.123185	-0.147152	0.0961049	0.123497	0.582111	-0.579356	0.244849	-0.282826	0.0734105	-0.103092	20	20	20	22.9	22.9	22.9	128.3	0	58.773	208740000	54	20.8914	20.077	19.2816	20.825	20.4948	21.2328	21.1577	20.9758	20.2151	18.5802	20.811	20.8069	21.1228	20.8914	20.077	18.4048	20.825	20.4948	21.2328	21.1577	21.2213	20.2281	19.3325	21.0589	20.7251
Q969G3	Q969G3	SWI/SNF-related matrix-associated actin-dependent regulator of chromatin subfamily E member 1	SMARCE1	0.665432	0.607923	0.886358	0.624238	0.0194372	-0.0205924	1.24187	0.369477	NaN	NaN	7	7	7	20.4	20.4	20.4	46.649	0	7.6198	48495000	17	17.9588	16.7754	18.9817	18.6812	18.7228	18.7941	19.0975	18.7348	19.6319	18.0613	19.4377	20.1898	18.1735	19.0562	18.0638	18.6435	18.6812	18.7228	18.7941	19.0975	19.119	20.5655	19.8402	19.6082	19.2156
Q96A35	Q96A35	39S ribosomal protein L24, mitochondrial	MRPL24	0.136561	-0.0933279	0.222889	-0.110204	0.218135	0.110392	0.133316	-0.120363	NaN	NaN	5	5	5	27.3	27.3	27.3	24.915	0	5.4028	79881000	18	20.3773	19.5035	19.5858	19.8692	18.9468	19.8458	19.4485	19.1914	19.5988	18.806	20.2702	19.8381	19.6584	20.3773	19.5035	19.4002	19.8692	18.9468	19.8458	19.4485	19.7605	19.4765	19.178	19.3696	19.6639
Q96A72	Q96A72	Protein mago nashi homolog 2	MAGOHB	0.458736	-0.277363	3.18451	1.19524	0.410456	-0.275443	0.0420549	0.0335929	NaN	NaN	4	4	1	37.2	37.2	6.1	17.276	0	7.6447	127080000	35	20.8168	20.1783	20.2742	19.8194	19.7088	19.6379	19.8653	19.6408	19.0599	20.481	20.1533	19.0811	20.1776	20.8168	20.1783	18.9178	19.8194	19.7088	19.6379	19.8653	20.6358	21.2367	21.3661	20.9459	20.9811
Q96AE4	Q96AE4	Far upstream element-binding protein 1	FUBP1	0.533831	-0.448932	1.33051	0.994954	0.0129143	-0.0234312	0.0110463	-0.0191143	0.591414	0.587052	15	13	12	28	25.6	24.2	67.56	0	111.82	316880000	73	21.1942	20.5647	19.2442	20.3226	21.5995	21.2382	21.3061	19.5236	19.693	21.1811	20.4752	20.4963	20.6253	21.1942	20.5647	18.5342	20.3226	21.5995	21.2382	21.3061	21.5081	21.2383	21.5177	21.8193	21.9769
Q96AG4	Q96AG4	Leucine-rich repeat-containing protein 59	LRRC59	0.792528	-0.623613	0.103814	-0.13737	0.75014	0.621771	0.0725266	-0.0914646	NaN	NaN	6	6	6	17.9	17.9	17.9	34.93	0	11.56	125980000	26	20.507	20.4755	19.2261	18.5842	20.9465	19.257	20.684	19.1347	18.9949	18.9694	19.6062	20.1825	19.0965	20.507	20.4755	19.4615	18.5842	20.9465	19.257	20.684	18.2274	20.4779	19.6531	20.6594	19.6605
Q96AV8	Q96AV8	Transcription factor E2F7	E2F7	0.334681	0.422641	0.789237	0.638813	0.155974	0.206644	0.625904	-0.51472	0.595191	-0.698909	18	18	18	27.3	27.3	27.3	99.887	0	131.85	239380000	75	20.9827	20.7388	18.1639	21.0693	20.1828	21.65	20.2746	21.1449	19.6065	21.1328	22.0467	20.924	20.3055	20.9827	20.7388	18.9274	21.0693	20.1828	21.65	20.2746	21.5497	20.2	21.0169	21.2029	22.0679
Q96B26	Q96B26	Exosome complex component RRP43	EXOSC8	0.205484	0.201846	0.0763625	0.0750456	0.766114	0.534587	0.449854	0.268252	NaN	NaN	3	3	3	25	25	25	30.039	0	5.3214	38762000	14	19.1968	19.3383	17.654	18.8912	17.6491	18.2305	18.5108	18.8528	20.0567	18.2375	18.171	18.0413	18.8267	19.5275	19.3383	18.1286	18.8912	18.4747	18.2305	18.5108	18.0628	20.0782	19.1392	18.811	18.062
Q96C01	Q96C01	Protein FAM136A	FAM136A	1.59479	1.65354	1.74038	1.92584	NaN	NaN	NaN	NaN	2.08067	-0.959423	4	4	4	29	29	29	15.641	0	11.974	66853000	11	21.7685	17.6682	19.4667	18.3832	17.8933	17.4048	18.658	20.3948	20.2635	20.9333	19.9669	20.9678	19.8886	21.7685	17.7659	18.2799	17.2845	17.8015	17.4718	17.7599	20.9274	19.6704	19.1248	20.5396	20.9156
Q96CX2;Q6ZWB6	Q96CX2	BTB/POZ domain-containing protein KCTD12	KCTD12	0.433344	-0.284712	0.0718841	0.0955465	0.347818	0.281159	0.0837156	-0.122925	0.0121633	0.0273301	12	12	12	43.7	43.7	43.7	35.7	0	83.547	349550000	100	21.529	21.0144	21.5518	20.1124	21.3975	20.8006	21.455	20.985	19.9524	21.2666	20.3521	21.4146	21.0588	21.529	21.0144	21.5518	20.1124	21.3975	20.8006	21.455	21.3947	18.9225	21.3975	21.7083	21.7645
Q96DV4	Q96DV4	39S ribosomal protein L38, mitochondrial	MRPL38	0.231637	-0.184645	0.850511	-0.690918	1.68129	-0.931155	2.10964	-1.42372	NaN	NaN	7	7	7	21.6	21.6	21.6	44.596	0	9.8115	98420000	44	20.3942	20.6962	20.0354	20.2676	19.734	19.9414	19.9607	20.7254	19.9803	18.6142	20.3845	20.5989	19.4712	20.3942	20.6962	20.0354	20.2676	19.734	19.9414	19.9607	20.484	19.6153	19.711	17.302	19.6284
Q96EL3	Q96EL3	39S ribosomal protein L53, mitochondrial	MRPL53	2.51446	2.17132	2.27909	2.52187	NaN	NaN	NaN	NaN	3.23391	-1.54509	5	5	5	56.2	56.2	56.2	12.107	0	28.495	154510000	29	20.7561	20.5764	18.8048	17.4424	18.2522	18.1828	17.3638	20.708	21.0822	21.066	21.1341	20.7151	20.9325	20.7561	20.5764	19.7728	17.055	17.9229	16.8469	18.7167	21.9809	19.7887	21.1783	21.645	21.8475
Q96EY1	Q96EY1	DnaJ homolog subfamily A member 3, mitochondrial	DNAJA3	0.108007	-0.0919348	0.0490985	-0.0702961	0.544439	0.433802	0.0843298	-0.0983606	NaN	NaN	3	3	3	9.2	9.2	9.2	52.488	0	4.7272	30011000	9	18.0639	19.7954	18.5242	17.9919	18.7693	19.3326	18.3555	18.6409	18.7797	18.7032	19.0608	17.7408	18.6653	18.0403	19.7954	20.0964	17.53	18.7693	19.3326	18.3555	18.9571	19.756	18.5314	19.25	19.0025
Q96G03	Q96G03	Phosphoglucomutase-2	PGM2	0.744053	-0.58233	0.764718	0.607279	0.963008	0.849475	0.679891	0.476555	NaN	NaN	5	5	5	10.9	10.9	10.9	68.283	0	19.114	54726000	15	18.6475	18.8586	20.3502	17.8531	19.5392	19.1156	19.3459	19.5896	18.5624	18.4989	17.473	18.4289	18.5619	18.6973	17.4401	18.807	17.8531	19.5392	19.1156	19.3459	18.3812	20.0081	19.8964	19.5435	18.4429
Q96GC5	Q96GC5	39S ribosomal protein L48, mitochondrial	MRPL48	0.287766	-0.250317	1.21678	0.915187	0.27407	-0.255756	0.717603	0.518346	NaN	NaN	5	5	5	23.6	23.6	23.6	23.934	0	9.4759	95698000	20	19.3281	18.3235	18.2045	19.9649	19.2977	19.905	19.4656	19.2578	18.8246	18.5948	19.1202	19.9181	18.0591	19.3281	17.4115	18.7845	19.9649	19.2977	19.905	19.4656	20.874	18.8581	20.1674	19.9941	20.4464
Q96HS1	Q96HS1	Serine/threonine-protein phosphatase PGAM5, mitochondrial	PGAM5	0.145801	0.282511	0.198487	-0.383186	0.265605	0.524142	0.0169853	-0.0453914	0.262697	-0.365264	10	10	10	33.6	33.6	33.6	32.004	0	14.175	302210000	54	20.6094	21.6188	16.9716	21.8949	20.677	22.2695	21.7305	21.2387	21.1491	21.6111	20.9114	21.1392	20.5927	20.6094	21.6188	16.9716	21.8949	20.677	22.2695	21.7305	20.8861	20.213	19.4885	21.2407	20.0502
Q96I25	Q96I25	Splicing factor 45	RBM17	1.14906	0.611888	0.199381	-0.189273	0.128059	0.141499	0.889747	-0.578006	1.85669	-1.14985	12	12	12	35.2	35.2	35.2	44.961	0	72.821	224660000	56	21.2259	20.5173	19.5483	21.288	20.3144	21.1576	20.3793	21.3983	20.451	21.1953	21.6554	21.2188	21.5503	21.2259	20.5173	20.1525	21.288	20.3144	21.1576	20.3793	21.4396	19.5478	19.3392	20.7347	20.9683
Q96J01	Q96J01	THO complex subunit 3	THOC3	0.659965	-0.617043	0.59063	0.490356	0.0803262	0.124889	0.0795729	-0.116389	NaN	NaN	8	8	8	33.9	33.9	33.9	38.771	0	34.451	153660000	24	19.3211	20.2553	19.3551	19.9904	17.7621	20.308	20.3938	19.1204	18.5492	19.033	20.2862	18.9947	18.0735	19.3211	20.2553	19.6445	19.9904	18.5336	20.308	20.3938	20.1911	19.0225	19.6513	20.9897	21.0488
Q96LB3	Q96LB3	Intraflagellar transport protein 74 homolog	IFT74	9.55377	9.95341	7.79908	6.36337	7.66774	7.81085	8.33029	10.585	0.523942	0.631571	84	84	84	85.8	85.8	85.8	69.239	0	323.31	198470000000	7176	22.1623	20.1544	21.2602	22.0006	20.2305	19.3336	20.8112	30.4421	30.6116	30.8523	31.8195	30.7559	30.3414	22.1623	20.1544	21.2602	22.0006	20.2305	19.3336	20.8112	27.599	26.8022	26.9846	27.4476	27.2706
Q96N67;Q96HP0	Q96N67	Dedicator of cytokinesis protein 7	DOCK7	0.147552	-0.105874	3.27704	1.04319	0.480289	0.36777	0.304812	0.172486	NaN	NaN	10	10	10	5.4	5.4	5.4	242.56	0	46.607	67462000	32	18.9944	18.5473	18.8179	19.1786	18.4201	19.1541	19.2468	18.939	19.554	18.3062	19.5311	17.9646	18.5205	18.3926	18.1567	18.8534	19.1786	18.4201	19.1541	19.2468	19.5013	20.0334	19.5034	19.86	20.2772
Q96P63	Q96P63	Serpin B12	SERPINB12	0.564462	-0.578737	0.501271	-0.633051	0.230228	-0.381269	0.0317043	0.0566207	NaN	NaN	3	3	3	9.4	9.4	9.4	46.276	0	6.7419	39016000	10	19.1082	20.4094	18.0374	20.9435	19.9057	19.5193	18.495	19.6316	19.6816	19.1792	18.0527	18.1308	18.7817	18.7473	20.4094	19.6616	20.9435	19.9057	19.5193	16.8812	18.4428	18.818	19.8476	19.3623	18.3487
Q96P70	Q96P70	Importin-9	IPO9	0.36965	-0.356986	0.28302	-0.281219	0.0428143	0.0528715	0.0285192	0.0438669	NaN	NaN	3	3	3	4.2	4.2	4.2	115.96	0	21.39	27698000	9	18.511	20.0316	19.4434	19.2097	19.1789	17.9032	18.4341	17.7887	19.5263	18.006	19.3888	19.1689	17.7324	18.8455	20.0316	18.8509	19.2097	19.1789	17.9032	18.4341	18.3238	20.0208	19.24	17.7214	18.6211
Q96PK6	Q96PK6	RNA-binding protein 14	RBM14	0.85534	-0.553959	1.83487	1.24376	0.484851	0.51955	0.19777	0.215826	NaN	NaN	8	8	8	16.3	16.3	16.3	69.491	0	15.401	93477000	12	17.6761	17.7246	18.4929	18.7505	19.0141	19.4584	19.6177	18.0184	18.5478	18.6579	17.7563	17.9418	17.8118	18.5069	16.7886	19.6563	18.7505	19.0141	19.4584	19.6177	19.8515	19.5253	20.4222	20.0954	20.3448
Q96QK1	Q96QK1	Vacuolar protein sorting-associated protein 35	VPS35	0.468754	-0.611448	0.933091	0.910281	0.270541	0.336178	0.398841	0.363815	NaN	NaN	7	7	7	11.7	11.7	11.7	91.706	0	11.668	119350000	35	19.528	18.2406	19.2019	17.4142	19.8568	20.0391	20.238	19.2397	18.4999	19.8964	17.7029	16.8049	19.4892	19.528	16.8906	19.0499	18.6954	19.8568	20.0391	20.238	20.7394	19.0987	19.5147	20.205	20.2548
Q96R06	Q96R06	Sperm-associated antigen 5	SPAG5	3.40661	2.38811	NaN	NaN	3.39916	1.59329	NaN	NaN	0.123569	-0.174034	7	7	7	9	9	9	134.42	0	87.297	82034000	27	18.9063	17.7956	19.0905	16.4584	17.5372	17.4246	17.5599	19.1874	19.2947	20.5732	21.139	20.5793	20.503	NaN	NaN	NaN	NaN	NaN	NaN	NaN	NaN	NaN	NaN	NaN	NaN
Q96S59	Q96S59	Ran-binding protein 9	RANBP9	0.298888	-0.312002	0.0415984	0.0370388	0.00863825	-0.0100031	0.800203	-0.628497	NaN	NaN	11	9	9	23.2	18.5	18.5	77.846	0	33.938	111590000	42	19.3452	20.838	18.6622	20.5513	19.2406	20.4182	19.8964	20.4704	18.6292	20.213	20.1437	18.8881	18.8852	19.3452	20.838	19.6462	20.5513	19.2406	20.4182	19.8964	19.8456	19.7451	20.9492	19.9572	20.1303
Q96SB4;Q9UPE1	Q96SB4	SRSF protein kinase 1	SRPK1	1.1344	0.790069	0.965818	1.01069	1.66693	1.29644	0.17709	-0.199571	1.34065	-0.577765	9	9	8	21.7	21.7	20.3	74.324	0	41.355	160280000	50	20.3963	17.6315	19.5174	20.0993	19.6678	19.8853	20.2041	20.1362	20.0866	20.4217	20.6172	20.8887	20.3629	20.3963	16.8358	18.553	20.0993	19.6678	19.8853	20.2041	20.2544	21.3398	19.3372	20.4661	20.2378
Q99417	Q99417	C-Myc-binding protein	MYCBP	0.647766	-0.343191	5.46615	-1.91339	0.743322	-0.865629	1.65227	-1.93508	1.10197	-1.59422	9	9	9	76.7	76.7	76.7	11.967	0	136.81	2066900000	209	24.916	24.9261	25.1035	25.8562	24.985	25.4804	25.0023	24.234	25.1455	24.9001	25.8419	24.5228	24.3848	24.916	24.9261	25.1035	25.8562	24.985	25.4804	25.0023	23.4968	23.1996	22.9952	22.5912	23.9058
Q99436	Q99436	Proteasome subunit beta type-7	PSMB7	0.575867	-1.03956	2.57415	-2.30158	0.448041	-0.561491	0.542501	-0.723155	0.030633	0.059495	6	6	6	36.8	36.8	36.8	29.965	0	19.349	450410000	33	23.5434	22.1585	24.8572	22.7786	22.9626	22.356	22.5591	22.7697	22.489	23.6766	22.6602	22.6326	17.7192	23.5434	22.1585	24.8572	22.7786	22.9626	22.356	22.5591	20.2247	20.6446	21.7932	21.6267	18.5587
Q99459	Q99459	Cell division cycle 5-like protein	CDC5L	0.389735	-0.280654	0.0426823	0.0424784	0.151303	-0.1496	0.243388	-0.293886	0.133911	-0.166341	13	13	13	25.8	25.8	25.8	92.25	0	50.554	154470000	56	20.5698	20.988	19.6814	20.4395	20.3886	20.6554	20.2294	18.6265	20.3925	20.3842	20.479	20.3604	20.6038	20.5698	20.988	18.5602	20.4395	20.3886	20.6554	20.2294	20.3321	19.7096	20.8298	20.278	20.1444
Q99460	Q99460	26S proteasome non-ATPase regulatory subunit 1	PSMD1	0.780477	-0.416	1.50782	-0.622201	1.953	-1.50125	2.09888	-1.51845	1.41932	-1.10245	32	32	32	45.4	45.4	45.4	105.84	0	189.29	1597200000	246	24.3115	25.0476	25.6754	24.2862	24.0817	24.4154	24.0607	24.3742	23.5116	23.864	24.3901	24.3754	24.313	24.3115	25.0476	25.6754	24.2862	24.0817	24.4154	24.0607	24.209	23.8564	23.7128	23.9954	23.9195
Q99497	Q99497	Protein deglycase DJ-1	PARK7	1.51575	-1.22651	0.855582	-0.962713	0.139302	-0.115289	0.111778	-0.119706	1.07066	1.2221	10	10	10	52.4	52.4	52.4	19.891	0	55.429	918900000	103	22.2586	23.2833	23.3569	21.639	23.4662	23.1007	23.1726	21.8965	19.5484	22.1933	21.9355	22.6596	21.7882	22.2586	23.2833	23.3569	21.639	23.4662	23.1007	23.1726	22.2624	22.1299	19.1221	22.5554	22.3439
Q99536	Q99536	Synaptic vesicle membrane protein VAT-1 homolog	VAT1	0.212939	-0.277254	1.16111	0.838827	1.08106	-0.699742	0.0820641	0.0832199	NaN	NaN	8	8	8	30.5	30.5	30.5	41.92	0	51.193	83237000	30	18.0549	19.618	19.4366	17.4851	19.9845	19.491	19.7361	19.5282	20.1385	17.9908	19.3683	17.8257	18.1761	18.4182	19.618	18.3569	17.5689	19.9845	19.491	19.7361	18.9231	19.9388	20.2456	19.9746	20.2855
Q99613;B5ME19	Q99613;B5ME19	Eukaryotic translation initiation factor 3 subunit C;Eukaryotic translation initiation factor 3 subunit C-like protein	EIF3C;EIF3CL	1.35206	0.764683	0.28046	0.370905	0.0504575	0.127311	0.112642	-0.182345	0.90072	-0.947028	35	35	35	38.6	38.6	38.6	105.34	0	323.31	4027800000	530	25.2652	23.3566	23.3133	24.6457	23.7273	24.821	24.8986	24.9908	24.7614	25.0945	25.2292	24.9912	25.2591	25.2652	23.3566	23.3133	24.6457	23.7273	24.821	24.8986	25.249	22.3433	24.2903	25.188	25.2677
Q99614	Q99614	Tetratricopeptide repeat protein 1	TTC1	0.628592	0.662453	2.03056	0.950376	2.15192	1.15398	1.02147	0.812576	NaN	NaN	6	6	6	29.5	29.5	29.5	33.526	0	52.165	78055000	33	19.6972	16.7183	18.1976	17.015	19.0338	18.8347	19.324	18.8266	19.8466	18.3694	19.1166	19.7548	18.4786	19.6972	18.9034	17.553	18.8492	19.0338	18.8347	19.324	19.6007	20.4621	19.4591	19.8566	19.7927
Q99615	Q99615	DnaJ homolog subfamily C member 7	DNAJC7	2.88358	-1.47319	1.28772	-1.39567	1.42226	-1.10432	1.85235	-1.26916	NaN	NaN	13	13	13	33.4	33.4	33.4	56.44	0	110.72	107050000	54	19.4492	21.0135	22.1089	20.017	20.5968	20.7964	20.8552	19.1392	19.1855	19.2275	19.0693	19.3347	19.3506	17.8052	21.0135	22.1089	20.017	20.5968	20.7964	20.8552	17.3916	19.5949	18.757	19.7163	19.2726
Q99623	Q99623	Prohibitin-2	PHB2	1.78914	-0.602494	0.824101	-0.654449	1.45749	0.462755	0.395203	0.180462	2.35817	0.782956	18	18	18	62.5	62.5	62.5	33.296	0	43.668	992390000	111	23.0831	23.5342	23.0517	22.9675	23.7078	23.3693	23.999	22.7057	22.0832	23.0908	22.8159	22.8774	23.1372	23.0831	23.5342	23.0517	22.9675	23.7078	23.3693	23.999	23.1524	20.8118	22.2815	23.5748	23.0946
Q99714	Q99714	3-hydroxyacyl-CoA dehydrogenase type-2	HSD17B10	1.45564	-1.40507	0.331827	-0.277697	1.4352	-1.38552	0.613795	-0.496641	1.13238	0.556331	11	11	11	62.1	62.1	62.1	26.923	0	177.03	373350000	100	21.9155	22.1259	23.5139	20.6424	22.1328	21.6242	21.9033	21.1684	18.052	20.8666	20.831	21.3038	21.2259	21.9155	22.1259	23.5139	20.6424	22.1328	21.6242	21.9033	21.6686	22.2946	21.7367	21.4949	21.4547
Q99729	Q99729	Heterogeneous nuclear ribonucleoprotein A/B	HNRNPAB	1.37767	-0.967763	0.602726	-0.610217	0.224452	-0.324035	0.0418645	-0.0521819	NaN	NaN	7	7	7	21.7	21.7	21.7	36.224	0	24.834	79787000	48	18.1533	19.7474	19.3167	20.4102	20.5593	19.9949	20.0975	18.5398	19.789	19.3982	18.0595	18.6901	18.2419	17.4643	19.7474	18.2533	20.4102	20.5593	19.9949	20.0975	18.5559	19.305	19.295	18.4721	18.9704
Q99733	Q99733	Nucleosome assembly protein 1-like 4	NAP1L4	0.224276	-0.269346	1.56994	1.18077	0.789218	0.722437	0.0554499	0.107431	1.84915	1.56332	7	5	5	24.3	21.3	21.3	42.823	0	64.365	226660000	61	18.6898	20.4869	18.6725	20.1014	20.8712	20.2619	20.8348	20.5437	19.9824	18.3574	20.1217	19.081	20.2278	18.7337	20.4869	18.523	20.1014	20.8712	20.2619	20.8348	21.6061	21.4903	19.8707	21.3761	21.3534
Q99798	Q99798	Aconitate hydratase, mitochondrial	ACO2	1.57897	-1.17791	0.282082	0.310955	0.199893	-0.260102	0.191278	-0.259065	NaN	NaN	9	9	9	19.6	19.6	19.6	85.424	0	19.511	174450000	78	20.3935	19.3445	18.3401	18.9872	20.6498	20.7311	20.8088	18.0739	19.4422	19.3068	18.2915	18.8203	18.3592	20.3935	19.3445	18.6744	18.9872	20.6498	20.7311	20.8088	20.1843	19.0788	19.7329	20.6755	20.6143
Q99832	Q99832	T-complex protein 1 subunit eta	CCT7	2.66733	-0.472034	1.53665	-0.323443	3.63254	-0.728043	2.48169	-0.783124	0.735884	-0.31109	37	37	37	73.8	73.8	73.8	59.366	0	323.31	7364000000	638	26.1172	26.7169	26.3477	26.7643	26.3721	26.6176	26.552	26.0274	25.859	25.762	26.2248	26.0531	26.2311	26.1172	26.7169	26.3477	26.7643	26.3721	26.6176	26.552	26.4699	26.4273	26.2174	25.9932	25.9364
Q99873;Q9NR22	Q99873	Protein arginine N-methyltransferase 1	PRMT1	0.796045	-0.296334	1.47513	-1.20214	0.712943	-1.09394	1.1103	-1.28507	0.724953	-1.01925	20	20	20	51.2	51.2	51.2	41.515	0	72.504	1981400000	218	24.0484	24.6547	24.0611	24.5594	23.4453	24.6865	24.0214	23.9519	23.9262	23.6593	23.7564	24.1038	24.0902	24.0484	24.6547	24.0611	24.5594	23.4453	24.6865	24.0214	23.7758	22.0547	21.0622	23.7801	23.1067
Q99961;Q99962	Q99961	Endophilin-A2	SH3GL1	0.00638423	0.00805323	0.120112	0.12602	1.53861	0.81957	0.639047	0.428371	NaN	NaN	4	4	4	14.7	14.7	14.7	41.489	0	5.5593	51526000	21	19.3995	17.6282	18.6956	16.6193	19.1522	18.357	19.286	17.9663	18.5474	18.8221	18.5028	18.5219	18.3773	19.3995	18.7293	20.126	17.9716	19.1522	18.357	19.286	17.9908	19.8928	19.7064	19.2934	18.5639
Q9BPX3	Q9BPX3	Condensin complex subunit 3	NCAPG	0.298591	0.420373	1.0663	0.812393	0.189063	-0.107726	0.00184388	0.00264218	NaN	NaN	10	10	10	14.6	14.6	14.6	114.33	0	21.445	119440000	30	20.2179	18.3842	18.3201	20.0663	19.7366	19.8133	20.1772	18.7571	20.5896	20.5813	17.8877	21.4651	20.4261	20.2179	17.4727	19.3222	20.0663	19.7366	19.8133	20.1772	20.8885	19.6323	20.0358	20.4629	20.6209
Q9BQA1	Q9BQA1	Methylosome protein 50	WDR77	0.0838019	0.0652859	0.0749579	-0.0605267	1.1789	-0.590256	1.57883	-0.819151	3.10619	-0.884437	19	19	19	78.9	78.9	78.9	36.724	0	323.31	32765000000	1943	28.7328	29.5733	28.0568	29.0352	27.7396	28.9419	27.9202	28.6666	28.7994	28.2818	28.7607	28.607	28.7045	28.7328	29.5733	28.0568	29.0352	27.7396	28.9419	27.9202	28.7184	28.8485	28.612	28.431	28.1669
Q9BQE3	Q9BQE3	Tubulin alpha-1C chain	TUBA1C	1.63445	-1.56476	2.3695	-1.88539	0.646404	-0.901277	1.32376	-1.45409	NaN	NaN	23	2	2	67	9.1	9.1	49.895	0	57.138	87524000	27	18.998	22.0642	21.8291	19.049	20.9442	21	20.3727	19.0853	20.2266	19.537	18.1441	18.0062	19.2612	19.1581	22.0642	21.8291	19.049	20.9442	21	20.3727	17.9133	19.3332	19.0604	18.367	19.0243
Q9BQG0	Q9BQG0	Myb-binding protein 1A	MYBBP1A	0.931804	-1.03634	0.196166	-0.258345	0.269721	0.446504	0.180574	0.297406	1.18626	1.15995	24	24	24	21.2	21.2	21.2	148.85	0	84.153	202100000	69	19.5307	20.3322	17.8979	21.2235	20.6654	21.3417	21.1044	18.8235	19.4498	19.3966	20.7949	18.0469	19.0666	18.603	20.3322	19.1263	21.2235	20.6654	21.3417	21.1044	19.34	19.6656	19.1709	20.5434	20.8629
Q9BRJ6	Q9BRJ6	Uncharacterized protein C7orf50	C7orf50	0.747445	-0.447175	0.090117	-0.11278	0.0904207	0.0765828	0.136656	-0.150111	NaN	NaN	3	3	3	29.4	29.4	29.4	22.083	0	14.604	51105000	25	18.9129	19.6953	18.6154	19.0816	19.0737	19.5266	19.3572	18.3355	19.9437	17.9199	19.0879	18.8259	18.2863	17.3524	19.6953	19.1652	19.0816	19.0737	19.5266	19.3572	18.4343	20.1014	19.7855	18.2844	17.8196
Q9BRP8	Q9BRP8	Partner of Y14 and mago	WIBG	1.05648	0.705197	1.49629	0.793116	0.0264513	-0.0450532	0.0397702	-0.0833553	1.19151	-0.787621	7	7	7	39.7	39.7	39.7	22.655	0	105.02	108930000	47	21.0904	18.3724	20.4769	20.1127	20.6391	20.5932	20.3276	21.0727	20.6119	20.686	21.4542	20.8558	20.9326	21.0904	19.2447	19.478	20.1127	20.6391	20.5932	20.3276	20.8087	20.8132	21.915	20.643	21.1019
Q9BRS2	Q9BRS2	Serine/threonine-protein kinase RIO1	RIOK1	0.282616	0.144196	0.123511	0.0731627	0.526715	-0.81898	0.969591	-0.797216	1.16262	-0.941412	27	27	27	45.6	45.6	45.6	65.582	0	260.84	3055100000	382	24.5769	24.7541	24.2403	24.9476	23.9552	25.36	24.3772	24.7283	24.7185	24.6142	25.2561	24.4472	24.7104	24.5769	24.7541	24.2403	24.9476	23.9552	25.36	24.3772	24.901	24.139	24.4321	24.8214	24.8579
Q9BSJ8	Q9BSJ8	Extended synaptotagmin-1	ESYT1	0.12882	-0.117532	0.0300939	0.0448525	0.258106	0.245662	0.0902201	0.107132	NaN	NaN	7	7	7	8.6	8.6	8.6	122.85	0	7.9603	49827000	21	18.1546	19.2236	20.461	18.5027	18.9864	18.2013	18.7462	19.1056	19.0493	18.1481	18.7839	18.7741	18.8132	18.3398	19.2236	20.461	18.1298	18.9864	18.2013	18.7462	17.1511	20.1556	19.3699	19.6718	18.7255
Q9BT78	Q9BT78	COP9 signalosome complex subunit 4	COPS4	0.216913	0.277542	1.90708	1.22611	0.579878	0.529527	0.533304	0.701058	NaN	NaN	5	5	5	16.7	16.7	16.7	46.268	0	11.132	118200000	53	20.5671	17.7722	19.2802	17.4603	19.6836	19.5855	19.6389	20.152	19.4293	20.0403	18.5989	19.6557	18.6357	20.5671	18.555	19.903	17.699	19.6836	19.5855	19.6389	20.9186	19.9317	20.634	20.8138	20.6654
Q9BUA3	Q9BUA3	Uncharacterized protein C11orf84	C11orf84	0.173826	0.0832413	0.033915	-0.0186839	0.411415	-0.180532	0.705554	-0.254865	1.65362	-0.338106	22	22	22	80.8	80.8	80.8	41.036	0	323.31	2340900000	419	24.3944	24.8476	24.3372	24.7884	23.8035	24.6344	23.8942	24.3508	24.2078	24.5616	24.8696	24.3488	24.4749	24.3944	24.8476	24.3372	24.7884	23.8035	24.6344	23.8942	24.5825	24.3382	24.2296	24.3335	24.7092
Q9BUF5	Q9BUF5	Tubulin beta-6 chain	TUBB6	0.56561	-0.28252	0.222708	0.134723	2.02252	-0.774542	0.0195836	0.0151969	NaN	NaN	10	3	3	27.8	12.1	12.1	49.857	0	7.7235	45129000	13	18.2485	19.4355	18.5917	19.031	19.5395	19.0533	19.3489	18.2881	18.7656	19.4808	18.7235	18.5467	18.7131	18.4958	19.4355	19.3738	19.031	19.5395	19.0533	19.3489	19.1935	20.1684	19.7728	19.0236	18.9075
Q9BUJ2	Q9BUJ2	Heterogeneous nuclear ribonucleoprotein U-like protein 1	HNRNPUL1	0.131035	-0.139892	0.440937	0.559919	0.319708	0.352868	0.139186	0.252029	0.156079	0.247598	11	11	11	17.8	17.8	17.8	95.737	0	16.571	315970000	54	20.8044	20.2876	20.3068	20.045	20.0806	20.874	20.8984	18.4957	20.2641	20.6746	21.3788	21.0403	20.133	20.8044	20.2876	19.1753	20.045	20.0806	20.874	20.8984	21.4813	19.5562	18.6329	22.0028	21.8037
Q9BUQ8	Q9BUQ8	Probable ATP-dependent RNA helicase DDX23	DDX23	1.04185	0.437777	0.313562	0.394591	0.176755	-0.138603	1.06576	-0.72425	1.78051	-1.25124	16	16	16	22.2	22.2	22.2	95.581	0	32.085	335810000	42	21.7825	21.2134	20.9439	21.707	20.4656	21.2066	20.982	21.1573	21.1591	21.798	22.0799	21.6785	21.8691	21.7825	21.2134	20.9439	21.707	20.4656	21.2066	20.982	22.3989	18.8632	21.581	22.0734	22.5114
Q9BV20	Q9BV20	Methylthioribose-1-phosphate isomerase	MRI1	0.352077	0.27423	0.414664	0.477504	2.30426	1.05994	0.615417	0.450101	NaN	NaN	3	3	3	9.2	9.2	9.2	39.149	0	3.5365	32503000	11	18.6412	18.1132	17.7338	17.6694	19.3965	18.5994	19.2284	18.8294	18.4197	18.996	18.7914	17.9526	19.5551	17.2885	20.2381	17.95	17.6694	19.3965	18.5994	19.2284	18.8552	19.8981	20.1514	18.0967	19.1168
Q9BW83	Q9BW83	Intraflagellar transport protein 27 homolog	IFT27	9.39124	5.15802	2.90673	2.22907	3.21789	3.6703	3.69726	3.47118	1.35092	-1.8976	8	8	8	53.8	53.8	53.8	20.48	0	22.927	435620000	77	18.1706	18.6201	19.0686	19.016	18.6514	19.5327	19.8239	24.0608	23.9022	24.1981	24.4855	24.3635	23.838	18.4976	18.005	17.4908	17.8424	17.9989	19.5327	19.8239	21.5068	19.6676	19.328	20.8063	21.1069
Q9BWD1	Q9BWD1	Acetyl-CoA acetyltransferase, cytosolic	ACAT2	0.517495	-0.494812	0.279199	-0.326606	0.215595	0.260458	0.0666475	-0.0774547	NaN	NaN	4	4	4	21.4	21.4	21.4	41.35	0	9.7041	44725000	10	19.3557	17.8664	19.5708	19.502	20.7362	18.8863	18.899	18.4017	20.2498	18.6423	18.2204	18.8266	18.2474	19.3438	17.6636	19.8535	19.502	20.7362	18.8863	18.899	19.5081	19.5092	19.7657	18.2535	17.6692
Q9BWF3;Q9BQ04	Q9BWF3;Q9BQ04	RNA-binding protein 4;RNA-binding protein 4B	RBM4;RBM4B	0.692564	0.982241	1.2807	1.14596	0.562751	0.493857	0.615311	0.646233	NaN	NaN	6	6	6	22.8	22.8	22.8	40.313	0	35.883	113460000	40	20.4708	16.6795	19.2883	18.9158	19.0145	18.8797	19.2132	18.3946	19.9943	19.6835	21.5942	18.1713	21.5945	20.4708	17.3719	19.4712	16.9092	19.0145	18.8797	19.2132	19.8669	19.4454	19.4212	20.1366	20.361
Q9BWJ5	Q9BWJ5	Splicing factor 3B subunit 5	SF3B5	0.0485194	-0.0711433	0.0172958	-0.0251902	0.776683	-0.473744	0.397369	-0.455645	NaN	NaN	4	4	4	48.8	48.8	48.8	10.135	0	16.471	72574000	16	18.3476	17.1979	18.817	19.1998	19.8779	20.6854	19.7986	19.661	19.6311	19.3225	18.2691	19.1073	18.3742	19.0325	18.0104	19.2154	19.1998	19.8779	20.6854	19.7986	18.4545	19.9847	20.3398	19.6788	19.9353
Q9BWU0	Q9BWU0	Kanadaptin	SLC4A1AP	0.0366531	-0.0652172	0.364013	0.464496	0.157319	-0.282595	0.675769	-1.15759	0.411653	-0.752598	25	25	25	43.5	43.5	43.5	88.813	0	125.33	555470000	165	21.409	21.6549	18.4798	22.3736	21.3206	22.8583	22.0972	20.8588	21.2743	21.3427	22.5218	20.879	21.4694	21.409	21.6549	19.1425	22.3736	21.3206	22.8583	22.0972	22.3566	21.248	20.8369	22.5821	22.4165
Q9BXJ9;Q6N069	Q9BXJ9	N-alpha-acetyltransferase 15, NatA auxiliary subunit	NAA15	0.63092	-0.554463	1.75482	1.18774	0.505909	0.495616	0.304343	0.428487	NaN	NaN	9	9	9	12	12	12	101.27	0	15.666	133190000	34	20.1837	17.6445	18.1786	19.267	20.1243	19.4201	20.1686	18.2672	18.4911	18.8275	19.3304	18.8286	18.6314	20.1837	17.3742	19.449	19.267	20.1243	19.4201	20.1686	20.5371	20.0798	20.4294	20.8739	21.0474
Q9BXP5	Q9BXP5	Serrate RNA effector molecule homolog	SRRT	0.740218	0.75441	0.796786	1.09095	0.372199	0.576645	0.0576023	-0.148263	0.553204	-0.575816	19	19	19	24.7	24.7	24.7	100.67	0	40.255	501850000	87	22.6734	20.9061	19.1939	22.5722	21.6404	22.2971	22.3522	21.8916	22.5154	22.5268	22.6714	22.1307	22.7634	22.6734	20.9061	18.2233	22.5722	21.6404	22.2971	22.3522	22.8084	21.0091	23.513	22.7073	23.0266
Q9BY77	Q9BY77	Polymerase delta-interacting protein 3	POLDIP3	0.325994	0.230648	1.26073	0.781738	0.86973	0.610224	0.859889	0.757811	0.318265	0.232154	5	5	5	18.8	18.8	18.8	46.089	0	7.9732	47557000	17	19.4046	17.8222	19.4033	18.812	19.6918	18.3163	19.0604	19.403	19.1138	19.4482	18.7762	18.6381	19.5852	19.4046	18.2336	18.743	17.0847	19.6918	18.3163	19.0604	19.3743	19.7477	19.4752	19.3036	19.3746
Q9BYD2	Q9BYD2	39S ribosomal protein L9, mitochondrial	MRPL9	0.83793	-0.58432	1.90358	-0.834409	1.25828	-0.713381	1.30884	-1.02685	0.525892	-0.399119	7	7	7	27	27	27	30.243	0	11.416	103220000	27	20.232	20.8047	21.4799	20.6247	19.7416	20.5095	20.0506	20.4209	20.5538	20.0133	20.3215	19.6787	18.4572	20.232	20.8047	21.4799	20.6247	19.7416	20.5095	20.0506	20.3427	19.1177	19.6209	19.4583	19.529
Q9BYD3	Q9BYD3	39S ribosomal protein L4, mitochondrial	MRPL4	0.358277	0.245163	0.374606	0.471769	1.39247	-0.66441	1.53939	-0.931566	1.86166	-1.06278	4	4	4	18.3	18.3	18.3	34.919	0	17.852	99519000	38	20.5987	20.4974	20.2738	20.2756	20.1136	19.6228	19.3333	20.8632	19.115	20.6371	20.6433	20.5765	20.2488	20.5987	20.4974	20.2738	20.2756	20.1136	19.6228	19.3333	20.7254	21.5321	22.0192	17.9215	20.726
Q9BYD6	Q9BYD6	39S ribosomal protein L1, mitochondrial	MRPL1	1.1545	0.722865	0.0933154	0.148037	0.748539	-0.766392	1.63458	-1.16799	3.59852	-1.58194	8	8	8	26.8	26.8	26.8	36.908	0	24.972	184710000	41	21.7759	20.7453	19.4296	20.9603	20.1207	21.0134	20.4539	21.8913	20.518	21.2229	21.8922	21.395	21.2742	21.7759	20.7453	18.6282	20.9603	20.1207	21.0134	20.4539	22.0881	18.8337	19.9455	20.8049	21.4267
Q9BYE7	Q9BYE7	Polycomb group RING finger protein 6	PCGF6	1.81904	0.878188	2.18905	1.37474	NaN	NaN	NaN	NaN	0.307251	-0.315506	2	2	2	8	8	8	39.047	0	4.4157	23537000	11	19.5287	18.4091	19.4608	18.7298	17.5524	18.3221	18.9724	19.9015	19.2257	19.4559	19.9905	19.4315	19.5286	19.5287	17.4062	18.9292	17.8325	18.0386	17.8694	17.2258	19.4698	20.0822	20.3488	19.063	19.2506
Q9BZE1	Q9BZE1	39S ribosomal protein L37, mitochondrial	MRPL37	1.50369	0.657306	1.03769	0.743262	0.239928	-0.228857	0.199405	-0.258548	1.49411	-1.23992	10	10	10	30	30	30	48.117	0	32.098	263740000	54	21.3945	21.1782	19.6357	20.676	20.0764	21.0647	20.8295	21.6213	21.2292	21.3482	21.4801	21.2051	21.2213	21.3945	21.1782	18.5973	20.676	20.0764	21.0647	20.8295	21.6829	21.1804	21.1549	21.1005	21.1932
Q9C0C2	Q9C0C2	182 kDa tankyrase-1-binding protein	TNKS1BP1	0.46246	-0.566176	1.71996	1.16311	0.0214433	-0.0255923	0.175753	-0.177234	NaN	NaN	16	16	16	15.2	15.2	15.2	181.79	0	44.817	107230000	46	19.4316	17.9794	19.7628	19.748	18.492	20.4759	19.5439	17.2988	19.5483	19.249	20.5776	17.9547	18.0604	19.4316	17.9794	19.2556	19.748	18.492	20.4759	19.5439	20.7093	19.8773	19.4018	20.8407	21.2704
Q9GZS3	Q9GZS3	WD repeat-containing protein 61;WD repeat-containing protein 61, N-terminally processed	WDR61	0.0759562	0.148023	0.274245	0.358303	0.224989	-0.285892	0.306584	0.474794	0.674266	0.59645	5	5	5	30.2	30.2	30.2	33.58	0	46.183	181770000	35	20.4976	16.5118	21.6129	20.4762	20.4039	19.734	20.3792	20.4365	19.721	20.5938	19.0847	19.7103	21.0124	20.4976	17.4456	21.6129	20.4762	20.4039	19.734	20.3792	20.9676	20.0136	19.9157	20.8408	20.6837
Q9H078	Q9H078	Caseinolytic peptidase B protein homolog	CLPB	0.174628	0.149532	0.0876894	-0.108307	0.35628	-0.179738	0.251942	0.19178	NaN	NaN	5	5	5	10	10	10	78.728	0	7.6961	28545000	10	18.0692	18.0896	18.4463	19.4651	19.007	18.2948	18.9814	18.9716	18.297	19.7154	18.3566	17.9226	19.3655	18.314	17.9482	19.0898	19.4651	19.007	18.2948	18.9814	18.6349	20.0998	19.7163	17.6767	17.8843
Q9H0B6	Q9H0B6	Kinesin light chain 2	KLC2	1.1709	0.650828	2.11008	1.17241	0.619137	0.694923	0.368988	0.336002	NaN	NaN	4	4	3	9.8	9.8	8.2	68.934	0	55.206	30123000	30	19.2628	18.9656	18.4693	17.8882	18.6364	17.5233	17.4526	18.8643	19.6851	18.736	18.7254	18.825	18.9532	19.2628	17.7498	19.1557	17.8882	18.6364	17.5233	17.9443	19.517	19.3063	20.5638	19.3054	19.3477
Q9H0D6	Q9H0D6	5-3 exoribonuclease 2	XRN2	1.23645	0.89951	2.80828	1.40533	0.00851536	0.00863856	0.107987	-0.0929848	0.0219648	-0.0320822	8	8	8	9.9	9.9	9.9	108.58	0	14.247	124050000	31	17.7749	19.107	18.0482	19.9543	20.1225	19.8652	19.7798	20.4548	20.7012	20.1341	20.1252	19.5173	19.8804	18.3998	19.107	18.1413	19.9543	20.1225	19.8652	19.7798	20.4114	21.0309	20.7716	20.7687	20.7749
Q9H0G5	Q9H0G5	Nuclear speckle splicing regulatory protein 1	NSRP1	0.542869	-0.348333	0.165618	-0.106089	0.634479	-0.523028	0.945279	-0.939403	0.171053	-0.178616	16	16	16	28.5	28.5	28.5	66.389	0	85.922	365960000	131	21.0452	21.4732	20.8272	21.8892	21.2486	22.445	21.3044	20.7704	20.3993	21.0266	21.9442	21.6349	20.9055	21.0452	21.4732	20.8272	21.8892	21.2486	22.445	21.3044	21.537	20.7343	21.464	21.5032	21.5098
Q9H0U6	Q9H0U6	39S ribosomal protein L18, mitochondrial	MRPL18	0.0748992	-0.0814194	1.46523	1.28447	0.178686	-0.252907	0.0804869	0.0859096	NaN	NaN	4	4	4	23.3	23.3	23.3	20.576	0	5.0714	74626000	16	18.3045	18.0474	18.0532	19.9539	19.7034	19.5475	19.8093	18.9248	18.6372	18.2957	19.2971	19.4776	19.2384	17.1686	17.5288	18.1684	19.9539	19.7034	19.5475	19.8093	19.8847	20.7661	19.1701	20.5087	20.4477
Q9H2G2	Q9H2G2	STE20-like serine/threonine-protein kinase	SLK	0.397878	0.384397	0.138351	0.157482	0.17925	0.193022	1.53279	1.19025	NaN	NaN	7	7	7	9.4	9.4	9.4	142.69	0	29.822	51799000	27	20.0912	17.8852	19.7587	17.8551	18.8813	18.0062	18.5647	18.0893	19.5442	19.3846	18.9937	18.813	19.8035	20.0912	17.3101	18.9323	18.5166	18.8813	18.0062	18.5647	18.4372	19.0587	20.0644	18.3452	18.1845
Q9H2U1	Q9H2U1	ATP-dependent RNA helicase DHX36	DHX36	0.0298883	-0.0209697	0.283316	0.240773	0.0514375	-0.0591455	0.849289	0.563743	NaN	NaN	5	5	5	6.9	6.9	6.9	114.76	0	39.081	39407000	18	19.2522	18.1202	19.1252	18.3074	18.2907	18.6053	19.0796	18.8023	18.4486	19.4184	18.6035	18.2683	18.4309	19.1344	17.5242	19.502	18.3074	18.2907	18.6053	19.0796	18.427	19.7346	19.0014	19.2084	18.9798
Q9H3G5	Q9H3G5	Probable serine carboxypeptidase CPVL	CPVL	2.1449	-0.75508	1.71575	0.940078	0.550694	-0.495754	0.565647	-0.40602	NaN	NaN	3	3	3	6.3	6.3	6.3	54.163	0	5.421	80049000	23	19.8259	18.966	18.9937	19.7733	19.3212	19.4839	19.7659	18.6875	19.4318	18.9914	18.3587	18.5269	18.1561	19.8259	18.0658	18.4871	19.7733	19.3212	19.4839	19.7659	20.1458	19.324	20.2016	20.532	20.8154
Q9H3K6	Q9H3K6	BolA-like protein 2	BOLA2	0.872638	0.716735	0.4027	0.364394	0.00837519	0.0127579	0.315481	-0.348269	1.87445	-1.065	5	5	5	72.1	72.1	72.1	10.116	0	43.101	456750000	74	22.3173	22.2939	19.7092	22.0589	22.1457	22.1184	22.5623	22.8927	22.9197	22.7389	23.0827	22.2179	21.7676	22.3173	22.2939	19.7092	22.0589	22.1457	22.1184	22.5623	21.9561	22.5999	22.5188	22.0871	22.2716
Q9H3P7	Q9H3P7	Golgi resident protein GCP60	ACBD3	0.699761	0.570723	3.63176	1.0654	1.02167	0.560242	0.103168	0.127825	NaN	NaN	4	4	4	13.1	13.1	13.1	60.593	0	97.257	48834000	24	18.9925	18.9472	17.9504	17.5092	18.8658	17.8054	18.7875	19.0602	20.2966	19.1632	17.6137	18.5658	19.1745	18.9925	18.9472	18.7142	18.5886	18.8658	17.8054	18.7875	19.9941	20.1118	19.6398	19.4576	19.8251
Q9H4A4	Q9H4A4	Aminopeptidase B	RNPEP	0.703364	-0.939171	0.191604	0.314135	0.216884	-0.318308	0.547366	-0.684531	NaN	NaN	9	9	9	20.3	20.3	20.3	72.595	0	10.571	104050000	27	20.134	18.957	21.2376	16.6589	20.4952	19.5788	20.0639	20.2985	18.7004	17.9417	18.1105	18.2843	18.5657	20.134	18.957	21.2376	16.6439	20.4952	19.5788	20.0639	18.613	19.677	20.3027	20.2923	20.418
Q9H773	Q9H773	dCTP pyrophosphatase 1	DCTPP1	0.876405	-0.979127	0.917661	0.871226	0.0163507	0.0214205	0.049898	0.0750726	NaN	NaN	8	8	8	56.5	56.5	56.5	18.681	0	14.849	131650000	29	20.3636	20.2522	18.3064	17.2877	20.5603	19.9897	20.4853	18.3623	19.425	19.5776	18.1017	18.7434	17.5539	20.3636	20.2522	18.9647	17.4657	20.5603	19.9897	20.4853	20.1788	20.2255	21.7034	20.5967	20.7881
Q9H7C9	Q9H7C9	Mth938 domain-containing protein	AAMDC	0.0398463	0.0424548	0.590485	-0.377087	0.11692	-0.155326	0.302182	-0.214367	0.60546	-0.481523	6	6	6	56.6	56.6	56.6	13.332	0	23.638	140990000	49	20.3902	20.0026	19.1118	20.6869	20.3988	20.7172	20.7347	20.552	19.3717	20.867	21.4811	19.9241	19.8093	20.3902	20.0026	18.997	20.6869	20.3988	20.7172	20.7347	20.7504	20.0351	19.2457	19.7233	19.7707
Q9H7D7	Q9H7D7	WD repeat-containing protein 26	WDR26	0.360798	-0.387481	0.755606	-0.787748	0.293318	-0.373955	1.13092	-1.36209	0.238694	-0.400614	13	13	13	30.9	30.9	30.9	72.123	0	23.39	297000000	67	20.7784	21.3894	19.0972	21.9261	20.778	22.1908	21.2174	20.9865	20.5576	21.1838	20.3961	19.5942	21.2802	20.7784	21.3894	18.9565	21.9261	20.778	22.1908	21.2174	20.808	19.417	18.9292	21.1097	20.4711
Q9H7X7	Q9H7X7	Intraflagellar transport protein 22 homolog	IFT22	7.46565	5.45302	2.94838	2.51266	4.35072	4.11483	2.7518	3.08461	2.50905	-2.82527	7	7	7	55.1	55.1	55.1	20.835	0	28.634	407750000	71	18.9162	18.2612	20.3136	17.5584	18.3493	17.4892	18.8797	23.9304	24.0099	23.9121	24.2997	24.1054	23.6897	19.5688	17.7016	19.5139	17.5175	17.6183	17.3388	17.0423	21.2478	18.9446	19.6378	21.4801	21.1217
Q9H871;Q96G75	Q9H871	Protein RMD5 homolog A	RMND5A	0.188269	0.113068	0.291192	0.296383	0.320556	0.208532	0.315949	0.286041	NaN	NaN	8	8	8	26.6	26.6	26.6	43.992	0	11.348	11701000	12	18.7775	19.052	18.5248	18.1593	19.1984	17.8174	18.0474	19.124	18.4876	18.7392	18.4115	18.6443	18.3378	18.7775	19.052	18.4327	18.1593	17.6187	17.8174	18.2842	18.5333	20.039	19.5396	17.9435	17.2712
Q9H9B4	Q9H9B4	Sideroflexin-1	SFXN1	0.0318089	-0.0506917	0.724147	0.611626	0.544248	0.618377	0.342169	0.453634	NaN	NaN	6	6	6	24.2	24.2	24.2	35.619	0	12.638	145260000	29	19.5692	17.1487	19.3504	18.3888	20.2411	19.8308	20.7005	18.5046	19.6912	20.1619	19.2794	18.3832	19.5865	19.5692	18.6217	20.0245	18.2178	20.2411	19.8308	20.7005	20.6556	20.3404	19.0145	20.6501	19.9988
Q9H9J2	Q9H9J2	39S ribosomal protein L44, mitochondrial	MRPL44	0.866188	-0.914015	0.667396	0.745149	0.0622032	-0.104863	0.226508	-0.295927	NaN	NaN	3	3	3	14.2	14.2	14.2	37.535	0	13.006	99249000	43	19.887	21.8041	21.0638	19.4376	18.954	19.8347	18.0961	18.5258	19.5297	18.2211	19.9546	18.7389	18.7548	19.887	21.8041	21.0638	19.4376	18.954	19.8347	17.7734	20.0768	21.0424	20.9911	20.6194	20.5286
Q9HAV4	Q9HAV4	Exportin-5	XPO5	0.347658	0.441114	1.48962	0.936552	0.186492	0.290596	0.168644	0.182937	NaN	NaN	9	9	9	11.1	11.1	11.1	136.31	0	12.309	116820000	31	20.09	18.166	17.8524	17.1731	19.863	19.3807	19.857	19.338	19.1705	20.0107	18.6798	18.416	20.5019	20.09	18.0274	18.7201	18.1552	19.863	19.3807	19.857	20.1934	19.3463	19.9716	20.4575	20.1752
Q9HB71	Q9HB71	Calcyclin-binding protein	CACYBP	1.38435	-1.21888	0.231865	0.194772	0.331219	-0.461434	0.0405664	-0.0337812	1.13736	1.22382	16	16	16	72.4	72.4	72.4	26.21	0	141.29	805570000	108	22.1347	22.3914	22.2099	21.6093	22.9726	22.8634	22.8481	21.1467	18.8506	22.2103	20.8453	22.3163	21.9142	22.1347	22.3914	22.2099	21.6093	22.9726	22.8634	22.8481	22.3896	21.6971	21.8751	23.3091	23.0219
Q9HC35	Q9HC35	Echinoderm microtubule-associated protein-like 4	EML4	0.251114	-0.264983	0.689198	0.342652	0.438923	0.414824	0.529473	0.479044	NaN	NaN	7	7	7	10.3	10.3	10.3	108.91	0	12.362	67502000	14	20.0109	18.4051	18.6109	18.6207	19.5309	19.1918	19.6206	19.6762	19.1383	18.1232	20.2651	18.2058	17.8508	20.0109	19.1495	19.1564	18.2763	19.5309	19.1918	19.6206	19.8087	20.1544	19.2074	19.4557	19.5882
Q9HC38	Q9HC38	Glyoxalase domain-containing protein 4	GLOD4	0.051129	0.0502061	0.00700381	-0.0105536	0.402174	0.298718	0.110239	0.131504	NaN	NaN	4	4	4	16.9	16.9	16.9	34.793	0	5.4434	65462000	14	18.1429	19.5379	18.0791	18.1583	19.2846	19.0538	18.2759	19.064	19.6884	18.233	18.7428	17.8459	18.6122	18.5914	19.5379	18.7925	17.4284	19.2846	19.0538	18.2759	17.8633	20.4242	19.8027	17.6677	18.2451
Q9HD33	Q9HD33	39S ribosomal protein L47, mitochondrial	MRPL47	0.612642	-0.6578	0.203203	0.254278	0.174837	0.26553	0.200501	-0.283243	NaN	NaN	8	8	8	32.8	32.8	32.8	29.45	0	9.6958	73221000	17	18.696	20.4521	18.4129	17.2452	19.6602	20.259	20.2478	18.4396	18.1057	19.1366	19.0123	19.1434	17.9069	18.27	20.4521	19.6859	17.2491	19.6602	20.259	20.2478	19.8923	20.0819	19.2935	19.8691	19.4392
Q9NP73	Q9NP73	Putative bifunctional UDP-N-acetylglucosamine transferase and deubiquitinase ALG13	ALG13	0.344082	0.485962	0.179573	0.204781	0.820696	-1.03403	0.645417	-0.887129	2.21052	-1.65392	20	20	20	23	23	23	126.05	0	97.547	380920000	94	21.8478	21.4739	18.5039	22.9085	21.3512	22.7753	21.7696	21.8231	21.5752	21.9676	22.6107	21.5418	22.509	21.8478	21.4739	19.8118	22.9085	21.3512	22.7753	21.7696	22.248	21.635	21.2627	22.0144	22.4955
Q9NP97;Q8TF09	Q9NP97;Q8TF09	Dynein light chain roadblock-type 1;Dynein light chain roadblock-type 2	DYNLRB1;DYNLRB2	0.149401	0.25628	1.76758	-1.15797	0.237134	0.295579	0.467389	-0.444001	0.482687	-0.666743	3	3	3	38.5	38.5	38.5	10.921	0	6.7679	103870000	31	21.5491	20.6171	20.2983	20.063	19.7973	18.9168	20.2396	18.6463	21.8966	21.4729	21.0274	21.415	18.349	21.5491	20.6171	20.2983	20.063	19.7973	18.9168	20.2396	18.2033	19.0926	19.4927	18.2645	19.6778
Q9NQ50	Q9NQ50	39S ribosomal protein L40, mitochondrial	MRPL40	0.724043	0.901871	0.375113	0.482899	0.540802	-0.650526	0.54744	-0.542125	2.28888	-1.75101	5	5	5	34	34	34	24.49	0	16.093	125620000	28	20.8284	21.8118	19.4125	17.6272	20.4002	20.0383	19.7901	22.3196	19.496	20.8616	21.0117	21.3537	20.2902	20.8284	21.8118	19.8415	17.432	20.4002	20.0383	19.7901	21.1086	20.672	19.9694	20.8336	20.4902
Q9NQ92	Q9NQ92	Coordinator of PRMT5 and differentiation stimulator	COPRS	1.60062	0.665022	0.389451	-0.274668	0.605021	-0.378959	1.24711	-0.668255	3.4189	-1.33328	6	6	6	36.4	36.4	36.4	20.066	0	66.862	757950000	179	23.4416	23.8815	22.69	23.2921	22.5206	23.3104	22.2969	23.7234	23.6452	23.4942	24.2742	23.6709	23.5534	23.4416	23.8815	22.69	23.2921	22.5206	23.3104	22.2969	23.9327	22.3946	22.7154	22.5938	22.695
Q9NQC3	Q9NQC3	Reticulon-4	RTN4	3.43527	-1.33556	0.452834	-0.493496	0.772033	-0.479616	2.1329	-0.664851	NaN	NaN	6	6	6	10.2	10.2	10.2	129.93	0	8.6852	87009000	17	19.9996	20.1796	20.2244	19.9616	19.9049	19.3449	19.9243	19.7846	18.4082	18.0359	18.1706	18.7319	18.4605	19.9996	20.1796	20.2244	19.9616	19.9049	19.3449	19.9243	17.0834	20.9009	19.2742	19.1696	20.156
Q9NQC8	Q9NQC8	Intraflagellar transport protein 46 homolog	IFT46	4.1631	2.84355	NaN	NaN	5.58739	2.88937	NaN	NaN	2.11206	-1.24007	8	8	8	37.5	37.5	37.5	34.285	0	12.56	122180000	33	19.5876	18.1981	20.6751	18.4136	18.112	17.558	18.4685	21.5428	21.8925	21.4108	21.9477	21.7016	20.8627	NaN	NaN	NaN	NaN	NaN	NaN	NaN	NaN	NaN	NaN	NaN	NaN
Q9NR28	Q9NR28	Diablo homolog, mitochondrial	DIABLO	0.124153	-0.151721	0.223542	0.336758	0.568329	0.632745	0.0479695	-0.0579014	NaN	NaN	5	5	5	20.1	20.1	20.1	27.131	0	8.7168	136950000	17	18.5969	18.2073	18.0646	19.5961	20.3906	19.891	20.1618	19.7621	19.8236	19.3321	18.4517	19.1147	18.241	19.0534	17.4883	18.8874	19.5961	20.3906	19.891	20.1618	17.6638	19.2302	19.1327	20.8067	20.8245
Q9NR30;Q9BQ39	Q9NR30	Nucleolar RNA helicase 2	DDX21	0.463578	0.502713	0.673939	0.633869	0.278225	0.414305	0.0374226	0.0567201	0.63092	-0.268904	14	14	14	23.6	23.6	23.6	87.343	0	28.135	115090000	29	17.6072	19.5405	21.4385	18.2562	19.375	19.4692	19.7554	19.7215	20.0811	19.6795	19.8659	19.5139	20.2475	17.8918	19.5405	21.4385	18.334	19.375	19.4692	19.7554	19.6135	19.9326	20.2571	20.037	19.9313
Q9NS69	Q9NS69	Mitochondrial import receptor subunit TOM22 homolog	TOMM22	0.426163	-0.577428	0.310843	-0.33509	0.864729	-0.90169	0.113409	-0.165332	0.269135	0.32921	5	5	5	59.9	59.9	59.9	15.521	0	99.672	131990000	70	22.2441	20.9449	21.9385	19.4893	20.1473	19.4341	20.408	21.1749	19.9777	18.6921	20.6706	21.1929	18.7754	22.2441	20.9449	21.9385	19.4893	20.1473	19.4341	20.408	20.5965	19.953	20.0428	20.4496	20.3521
Q9NSD9	Q9NSD9	Phenylalanine--tRNA ligase beta subunit	FARSB	2.01988	-1.19511	0.436636	0.319444	0.0953587	-0.0788068	0.113474	-0.125901	0.530322	0.480543	14	14	14	26.5	26.5	26.5	66.115	0	20.051	183480000	43	20.8841	20.3907	21.2151	19.4551	20.4332	19.5748	20.5492	19.7626	18.8708	18.8374	20.2505	19.0641	18.1886	20.8841	20.3907	21.2151	19.4551	20.4332	19.5748	20.5492	21.1827	20.2056	19.7969	20.8036	20.8527
[truncated: 105 more rows]
[truncated: 27 more columns]
